# Supplementary material for: Higher harmonics in planar Hall effect induced by cluster magnetic multipoles
Source: Nat Commun. 2022 Oct 30;13:6501. doi: 10.1038/s41467-022-34189-6 (PMC9618580; doi:10.1038/s41467-022-34189-6)
Supplement: Supplementary file 3 — Source Data [file 41467_2022_34189_MOESM3_ESM.xlsx]

## Sheet: Figure 2
Fig. 2a	Nd2Ir2O7		Fig. 2b				Fig. 2c			Fig. 2d
	X-ray diffraction			Reciprocal space mapping				R vs. T			Anomalous Hall conductivity
	2q-w (deg.)	Intensity (a. u.)		Qx [11-2]	Qz[111]	Intensity		T (K)	rxx (mW cm)		Magnetic field (T)	sxy(W cm)
	5.04	7		0.67389	2.24544	5		300	1.0696		9	-2.73868
	5.06	9		0.67438	2.24544	1		299.749	1.06959		8.9	-2.73562
	5.08	7		0.67291	2.24608	3		299.546	1.06958		8.8	-2.73259
	5.1	7		0.6734	2.24608	2.5		299.293	1.06955		8.7	-2.73654
	5.12	12		0.67389	2.24608	4		299.01	1.06954		8.6	-2.74071
	5.14	5		0.67144	2.24672	3.5		298.504	1.06951		8.5	-2.74274
	5.16	18		0.67193	2.24672	3.5		298.001	1.06947		8.4	-2.74026
	5.18	8		0.67242	2.24672	3.5		297.782	1.06942		8.3	-2.73754
	5.2	9		0.67291	2.24672	3.25		297.551	1.06907		8.2	-2.73393
	5.22	13		0.6734	2.24672	3.5		297.342	1.06889		8.1	-2.72959
	5.24	15		0.67389	2.24672	4.5		297.061	1.06872		8	-2.72047
	5.26	4		0.67438	2.24672	4		296.687	1.06845		7.9	-2.70468
	5.28	14		0.67045	2.24736	5		296.523	1.06832		7.8	-2.68932
	5.3	4		0.67094	2.24736	5.25		296.316	1.06812		7.7	-2.69318
	5.32	14		0.67144	2.24736	4.5		296.091	1.06795		7.6	-2.70312
	5.34	7		0.67193	2.24736	4.33333		295.893	1.0678		7.5	-2.71022
	5.36	17		0.67242	2.24736	4.5		295.71	1.06767		7.4	-2.70658
	5.38	10		0.67291	2.24736	4.66667		295.518	1.06748		7.3	-2.69898
	5.4	11		0.6734	2.24736	5.16667		295.308	1.06729		7.2	-2.69133
	5.42	5		0.67389	2.24736	5		295.103	1.06709		7.1	-2.68029
	5.44	13		0.67438	2.24736	3.83333		294.917	1.06692		7	-2.6688
	5.46	10		0.66947	2.248	4.5		294.707	1.06673		6.9	-2.65577
	5.48	13		0.66996	2.248	6		294.522	1.06654		6.8	-2.6393
	5.5	7		0.67045	2.248	5.75		294.299	1.06633		6.7	-2.62269
	5.52	16		0.67094	2.248	5.66667		294.11	1.06615		6.6	-2.62034
	5.54	10		0.67144	2.248	4.66667		293.909	1.06592		6.5	-2.62075
	5.56	14		0.67193	2.248	4.16667		293.717	1.06572		6.4	-2.61104
	5.58	6		0.67242	2.248	4.5		293.506	1.06551		6.3	-2.58693
	5.6	18		0.67291	2.248	4.83333		293.3	1.0653		6.2	-2.56297
	5.62	10		0.6734	2.248	6.83333		293.115	1.06513		6.1	-2.56344
	5.64	13		0.67389	2.248	5.16667		292.899	1.0649		6	-2.56991
	5.66	13		0.67438	2.248	4.5		292.712	1.0647		5.9	-2.56624
	5.68	10		0.66849	2.24864	5		292.492	1.06447		5.8	-2.54407
	5.7	7		0.66898	2.24864	4.5		292.314	1.06425		5.7	-2.52159
	5.72	11		0.66947	2.24864	5		292.117	1.06399		5.6	-2.50888
	5.74	9		0.66996	2.24864	5.33333		291.899	1.06373		5.5	-2.49728
	5.76	12		0.67045	2.24864	4.83333		291.696	1.06352		5.4	-2.48369
	5.78	10		0.67094	2.24864	5.83333		291.514	1.06332		5.3	-2.46661
	5.8	15		0.67144	2.24864	5.5		291.299	1.06306		5.2	-2.44949
	5.82	7		0.67193	2.24864	4.33333		291.115	1.06289		5.1	-2.4417
	5.84	16		0.67242	2.24864	4.66667		290.919	1.0627		5	-2.43459
	5.86	9		0.67291	2.24864	4.83333		290.71	1.06246		4.9	-2.42346
	5.88	9		0.6734	2.24864	5.5		290.501	1.06221		4.8	-2.40656
	5.9	6		0.67389	2.24864	3.83333		290.301	1.06197		4.7	-2.38948
	5.92	10		0.67438	2.24864	3.83333		290.116	1.0617		4.6	-2.37313
	5.94	9		0.67488	2.24864	4.5		289.911	1.06148		4.5	-2.3547
	5.96	14		0.6675	2.24927	3		289.715	1.06125		4.4	-2.33253
	5.98	6		0.66799	2.24927	5		289.521	1.06101		4.3	-2.30466
	6	18		0.66849	2.24927	4.83333		289.305	1.06074		4.2	-2.27609
	6.02	6		0.66898	2.24927	5		289.116	1.0605		4.1	-2.25227
	6.04	18		0.66947	2.24927	5.16667		288.894	1.06021		4	-2.23655
	6.06	6		0.66996	2.24927	5.83333		288.706	1.06001		3.9	-2.22095
	6.08	10		0.67045	2.24927	4.33333		288.514	1.05979		3.8	-2.19847
	6.1	10		0.67094	2.24927	5.5		288.31	1.05952		3.7	-2.16368
	6.12	13		0.67144	2.24927	4.83333		288.104	1.05929		3.6	-2.12877
	6.14	9		0.67193	2.24927	3.5		287.906	1.05905		3.5	-2.09068
	6.16	7		0.67242	2.24927	4.16667		287.714	1.05881		3.4	-2.05217
	6.18	5		0.67291	2.24927	3		287.519	1.05857		3.3	-2.01602
	6.2	12		0.6734	2.24927	3.66667		287.313	1.05831		3.2	-1.98497
	6.22	8		0.67389	2.24927	2.33333		287.12	1.05809		3.1	-1.95376
	6.24	19		0.67438	2.24927	4		286.906	1.0578		3	-1.92444
	6.26	5		0.67488	2.24927	4.66667		286.705	1.05755		2.9	-1.89538
	6.28	17		0.66652	2.24991	5		286.507	1.0573		2.8	-1.86059
	6.3	10		0.66701	2.24991	4		286.325	1.05708		2.7	-1.81313
	6.32	7		0.6675	2.24991	4.83333		286.112	1.05677		2.6	-1.76554
	6.34	7		0.66799	2.24991	4.66667		285.899	1.0565		2.5	-1.71513
	6.36	5		0.66849	2.24991	5.5		285.697	1.05627		2.4	-1.66411
	6.38	9		0.66898	2.24991	5.66667		285.498	1.05601		2.3	-1.60996
	6.4	9		0.66947	2.24991	5.66667		285.312	1.05578		2.2	-1.55136
	6.42	5		0.66996	2.24991	5.16667		285.115	1.05552		2.1	-1.4927
	6.44	9		0.67045	2.24991	4.33333		284.9	1.05525		2	-1.42755
	6.46	9		0.67094	2.24991	5.5		284.712	1.05501		1.9	-1.3618
	6.48	8		0.67144	2.24991	5.66667		284.499	1.05475		1.8	-1.29188
	6.5	4		0.67193	2.24991	3.83333		284.31	1.0545		1.7	-1.20202
	6.52	3		0.67242	2.24991	4.66667		284.106	1.05425		1.6	-1.111
	6.54	7		0.67291	2.24991	3.5		283.909	1.054		1.5	-1.01275
	6.56	6		0.6734	2.24991	2.83333		283.7	1.05371		1.4	-0.9124
	6.58	6		0.67389	2.24991	3.16667		283.506	1.05346		1.3	-0.80935
	6.6	7		0.67438	2.24991	4.83333		283.302	1.05322		1.2	-0.69136
	6.62	6		0.67488	2.24991	5.5		283.124	1.05295		1.1	-0.57308
	6.64	7		0.66505	2.25055	12		282.915	1.05268		1	-0.44579
	6.66	6		0.66554	2.25055	5.75		282.709	1.0524		0.9	-0.31317
	6.68	11		0.66603	2.25055	4.25		282.515	1.05215		0.8	-0.17945
	6.7	4		0.66652	2.25055	5.33333		282.315	1.05188		0.7	-0.0211
	6.72	8		0.66701	2.25055	4.5		282.114	1.05164		0.6	0.1395
	6.74	2		0.6675	2.25055	4.66667		281.918	1.05139		0.5	0.30436
	6.76	12		0.66799	2.25055	4		281.713	1.0511		0.4	0.47931
	6.78	5		0.66849	2.25055	4.83333		281.506	1.05083		0.3	0.65509
	6.8	9		0.66898	2.25055	6.5		281.311	1.05058		0.2	0.85607
	6.82	7		0.66947	2.25055	6.16667		281.108	1.0503		0.1	1.06154
	6.84	6		0.66996	2.25055	5.83333		280.917	1.05003		3.19744e-14	1.22412
	6.86	1		0.67045	2.25055	5.33333		280.724	1.04978		-0.1	1.36839
	6.88	4		0.67094	2.25055	5.33333		280.515	1.04952		-0.2	1.50622
	6.9	8		0.67144	2.25055	5.33333		280.313	1.04928		-0.3	1.63116
	6.92	8		0.67193	2.25055	3.5		280.113	1.04902		-0.4	1.75881
	6.94	10		0.67242	2.25055	4.33333		279.916	1.04877		-0.5	1.82929
	6.96	5		0.67291	2.25055	3.83333		279.706	1.04851		-0.6	1.88606
	6.98	11		0.6734	2.25055	3.33333		279.51	1.04824		-0.7	1.95752
	7	11		0.67389	2.25055	3.16667		279.313	1.048		-0.8	2.02746
	7.02	8		0.67438	2.25055	6		279.105	1.04774		-0.9	2.09524
	7.04	7		0.67488	2.25055	6.16667		278.909	1.04748		-1	2.12591
	7.06	6		0.67537	2.25055	3.33333		278.722	1.04723		-1.1	2.13631
	7.08	9		0.66406	2.25119	6.5		278.505	1.04696		-1.2	2.15227
	7.1	2		0.66455	2.25119	6		278.301	1.04668		-1.3	2.17517
	7.12	9		0.66505	2.25119	7.75		278.116	1.04645		-1.4	2.18742
	7.14	7		0.66554	2.25119	4.83333		277.909	1.04617		-1.5	2.20774
	7.16	7		0.66603	2.25119	3.83333		277.717	1.04591		-1.6	2.20828
	7.18	5		0.66652	2.25119	4.66667		277.505	1.04561		-1.7	2.20592
	7.2	10		0.66701	2.25119	5.33333		277.299	1.04537		-1.8	2.20417
	7.22	7		0.6675	2.25119	4.83333		277.103	1.04511		-1.9	2.19598
	7.24	12		0.66799	2.25119	3.33333		276.92	1.04486		-2	2.1953
	7.26	7		0.66849	2.25119	4.5		276.699	1.0446		-2.1	2.19051
	7.28	8		0.66898	2.25119	6.83333		276.52	1.04436		-2.2	2.18411
	7.3	2		0.66947	2.25119	6.83333		276.326	1.04408		-2.3	2.17774
	7.32	12		0.66996	2.25119	5.5		276.108	1.04375		-2.4	2.17361
	7.34	3		0.67045	2.25119	6.33333		275.918	1.04351		-2.5	2.17135
	7.36	12		0.67094	2.25119	6.5		275.703	1.04324		-2.6	2.16346
	7.38	3		0.67144	2.25119	7.16667		275.513	1.04296		-2.7	2.15893
	7.4	8		0.67193	2.25119	5.33333		275.292	1.04269		-2.8	2.17737
	7.42	3		0.67242	2.25119	5.66667		275.11	1.04245		-2.9	2.21167
	7.44	12		0.67291	2.25119	5		274.92	1.04222		-3	2.23419
	7.46	3		0.6734	2.25119	4.33333		274.712	1.04192		-3.1	2.24113
	7.48	9		0.67389	2.25119	4.16667		274.514	1.04167		-3.2	2.23941
	7.5	7		0.67438	2.25119	7.16667		274.309	1.04139		-3.3	2.22768
	7.52	15		0.67488	2.25119	7.16667		274.117	1.0411		-3.4	2.22489
	7.54	9		0.67537	2.25119	3		273.916	1.04083		-3.5	2.24814
	7.56	9		0.66308	2.25183	5.5		273.726	1.04057		-3.6	2.2752
	7.58	7		0.66357	2.25183	6.25		273.505	1.04028		-3.7	2.29721
	7.6	8		0.66406	2.25183	7.33333		273.305	1.04001		-3.8	2.3127
	7.62	7		0.66455	2.25183	7		273.109	1.03975		-3.9	2.33278
	7.64	7		0.66505	2.25183	6.5		272.92	1.03949		-4	2.35038
	7.66	5		0.66554	2.25183	4.66667		272.7	1.0392		-4.1	2.36627
	7.68	4		0.66603	2.25183	5		272.52	1.03896		-4.2	2.37592
	7.7	7		0.66652	2.25183	4		272.308	1.03868		-4.3	2.37637
	7.72	5		0.66701	2.25183	4.33333		272.104	1.03841		-4.4	2.37728
	7.74	13		0.6675	2.25183	3		271.903	1.03818		-4.5	2.3991
	7.76	8		0.66799	2.25183	2.83333		271.716	1.03791		-4.6	2.42405
	7.78	7		0.66849	2.25183	4.83333		271.515	1.03765		-4.7	2.44198
	7.8	5		0.66898	2.25183	7.33333		271.304	1.03736		-4.8	2.45062
	7.82	7		0.66947	2.25183	7.33333		271.114	1.0371		-4.9	2.4635
	7.84	7		0.66996	2.25183	5.16667		270.906	1.03682		-5	2.4743
	7.86	7		0.67045	2.25183	5.16667		270.705	1.03655		-5.1	2.48465
	7.88	9		0.67094	2.25183	5		270.492	1.03626		-5.2	2.49771
	7.9	1		0.67144	2.25183	5.33333		270.32	1.03604		-5.3	2.5146
	7.92	10		0.67193	2.25183	4.5		270.104	1.03575		-5.4	2.52943
	7.94	4		0.67242	2.25183	5.16667		269.912	1.03549		-5.5	2.53175
	7.96	8		0.67291	2.25183	5		269.703	1.0352		-5.6	2.53268
	7.98	5		0.6734	2.25183	4.33333		269.51	1.03493		-5.7	2.53671
	8	8		0.67389	2.25183	3.66667		269.31	1.03467		-5.8	2.54684
	8.02	9		0.67438	2.25183	7		269.104	1.03438		-5.9	2.55706
	8.04	9		0.67488	2.25183	6.66667		268.908	1.03411		-6	2.56609
	8.06	5		0.67537	2.25183	3.33333		268.704	1.03384		-6.1	2.57478
	8.08	10		0.67586	2.25183	3		268.509	1.03356		-6.2	2.58349
	8.1	3		0.6621	2.25247	3.75		268.311	1.03331		-6.3	2.59295
	8.12	6		0.66259	2.25247	3.25		268.125	1.03305		-6.4	2.60239
	8.14	5		0.66308	2.25247	4.83333		267.908	1.03275		-6.5	2.61815
	8.16	5		0.66357	2.25247	5.66667		267.699	1.03248		-6.6	2.63464
	8.18	3		0.66406	2.25247	8.5		267.506	1.03221		-6.7	2.64807
	8.2	6		0.66455	2.25247	8.5		267.316	1.03194		-6.8	2.65594
	8.22	4		0.66505	2.25247	4.33333		267.098	1.03165		-6.9	2.66363
	8.24	10		0.66554	2.25247	4.16667		266.914	1.03139		-7	2.66394
	8.26	4		0.66603	2.25247	5		266.689	1.03111		-7.1	2.66265
	8.28	5		0.66652	2.25247	4.5		266.517	1.03086		-7.2	2.66721
	8.3	6		0.66701	2.25247	4.66667		266.311	1.03057		-7.3	2.6802
	8.32	10		0.6675	2.25247	2.5		266.112	1.03032		-7.4	2.69322
	8.34	6		0.66799	2.25247	1.83333		265.902	1.03006		-7.5	2.70214
	8.36	6		0.66849	2.25247	3.83333		265.726	1.02981		-7.6	2.70983
	8.38	4		0.66898	2.25247	6		265.493	1.0295		-7.7	2.71167
	8.4	7		0.66947	2.25247	6.66667		265.31	1.02927		-7.8	2.70489
	8.42	5		0.66996	2.25247	5.33333		265.115	1.02901		-7.9	2.69825
	8.44	4		0.67045	2.25247	5.33333		264.916	1.02869		-8	2.70542
	8.46	5		0.67094	2.25247	5.5		264.692	1.02838		-8.1	2.71421
	8.48	5		0.67144	2.25247	5.33333		264.496	1.02811		-8.2	2.71789
	8.5	5		0.67193	2.25247	5.5		264.3	1.02783		-8.3	2.71817
	8.52	11		0.67242	2.25247	5.83333		264.105	1.02757		-8.4	2.71992
	8.54	5		0.67291	2.25247	5.16667		263.91	1.02739		-8.5	2.73291
	8.56	5		0.6734	2.25247	5.33333		263.721	1.02713		-8.6	2.74652
	8.58	1		0.67389	2.25247	4.5		263.504	1.02682		-8.7	2.7519
	8.6	10		0.67438	2.25247	6.83333		263.316	1.02657		-8.8	2.75102
	8.62	4		0.67488	2.25247	6.66667		263.108	1.02628		-8.9	2.75026
	8.64	2		0.67537	2.25247	4.5		262.919	1.02595		-9	2.7466
	8.66	4		0.67586	2.25247	3.5		262.688	1.02564		-9	2.73807
	8.68	2		0.66111	2.2531	5.75		262.515	1.0254		-8.9	2.73501
	8.7	6		0.6616	2.2531	6.25		262.308	1.02511		-8.8	2.73199
	8.72	4		0.6621	2.2531	4.66667		262.111	1.02483		-8.7	2.73595
	8.74	7		0.66259	2.2531	4.33333		261.915	1.02454		-8.6	2.74013
	8.76	7		0.66308	2.2531	5.66667		261.723	1.02426		-8.5	2.74212
	8.78	2		0.66357	2.2531	5.66667		261.502	1.02396		-8.4	2.7396
	8.8	4		0.66406	2.2531	9.66667		261.306	1.0237		-8.3	2.73677
	8.82	8		0.66455	2.2531	10		261.117	1.02342		-8.2	2.73321
	8.84	4		0.66505	2.2531	7		260.909	1.02313		-8.1	2.72887
	8.86	6		0.66554	2.2531	4.33333		260.714	1.02286		-8	2.71967
	8.88	5		0.66603	2.2531	5.5		260.498	1.02258		-7.9	2.70379
	8.9	9		0.66652	2.2531	5.33333		260.302	1.02229		-7.8	2.68838
	8.92	7		0.66701	2.2531	5.16667		260.116	1.02203		-7.7	2.69229
	8.94	2		0.6675	2.2531	3		259.903	1.02178		-7.6	2.70228
	8.96	3		0.66799	2.2531	2.66667		259.712	1.02152		-7.5	2.70942
	8.98	3		0.66849	2.2531	4.16667		259.516	1.02125		-7.4	2.70597
	9	5		0.66898	2.2531	6.16667		259.306	1.02097		-7.3	2.69829
	9.02	2		0.66947	2.2531	6.83333		259.114	1.02069		-7.2	2.69049
	9.04	7		0.66996	2.2531	5.5		258.904	1.0204		-7.1	2.6793
	9.06	5		0.67045	2.2531	5.16667		258.71	1.02012		-7	2.66771
	9.08	8		0.67094	2.2531	6		258.521	1.01985		-6.9	2.65468
	9.1	2		0.67144	2.2531	5.66667		258.313	1.01955		-6.8	2.63819
	9.12	6		0.67193	2.2531	5		258.116	1.01929		-6.7	2.62165
	9.14	10		0.67242	2.2531	4.83333		257.909	1.01899		-6.6	2.61937
	9.16	8		0.67291	2.2531	5.16667		257.711	1.01871		-6.5	2.6198
	9.18	3		0.6734	2.2531	4.66667		257.509	1.01843		-6.4	2.61023
	9.2	4		0.67389	2.2531	3.83333		257.311	1.01816		-6.3	2.58633
	9.22	6		0.67438	2.2531	5.66667		257.11	1.01787		-6.2	2.56233
	9.24	8		0.67488	2.2531	5.33333		256.921	1.01758		-6.1	2.56266
	9.26	2		0.67537	2.2531	4		256.7	1.01727		-6	2.56899
	9.28	6		0.67586	2.2531	3.16667		256.502	1.01698		-5.9	2.56539
	9.3	6		0.65964	2.25374	4.75		256.317	1.01671		-5.8	2.54335
	9.32	2		0.66013	2.25374	5.75		256.099	1.01641		-5.7	2.52084
	9.34	4		0.66062	2.25374	8.25		255.901	1.01614		-5.6	2.5081
	9.36	5		0.66111	2.25374	6		255.716	1.01588		-5.5	2.49643
	9.38	3		0.6616	2.25374	6.33333		255.507	1.0156		-5.4	2.48282
	9.4	6		0.6621	2.25374	5.33333		255.314	1.01533		-5.3	2.46575
	9.42	5		0.66259	2.25374	5.5		255.101	1.01503		-5.2	2.44867
	9.44	8		0.66308	2.25374	6.16667		254.905	1.01471		-5.1	2.441
	9.46	5		0.66357	2.25374	6.16667		254.716	1.01442		-5	2.43395
	9.48	5		0.66406	2.25374	8.5		254.51	1.01411		-4.9	2.42279
	9.5	3		0.66455	2.25374	9.66667		254.315	1.01381		-4.8	2.40603
	9.52	5		0.66505	2.25374	6.5		254.103	1.0135		-4.7	2.38897
	9.54	1		0.66554	2.25374	3.83333		253.912	1.01322		-4.6	2.37266
	9.56	4		0.66603	2.25374	5.16667		253.723	1.01296		-4.5	2.35419
	9.58	4		0.66652	2.25374	5.66667		253.51	1.01265		-4.4	2.33185
	9.6	5		0.66701	2.25374	5.5		253.303	1.01234		-4.3	2.30398
	9.62	3		0.6675	2.25374	3.33333		253.106	1.01204		-4.2	2.2754
	9.64	8		0.66799	2.25374	3.33333		252.901	1.01177		-4.1	2.25167
	9.66	2		0.66849	2.25374	3.33333		252.704	1.01151		-4	2.23606
	9.68	4		0.66898	2.25374	6		252.518	1.01124		-3.9	2.22038
	9.7	3		0.66947	2.25374	6.66667		252.317	1.01096		-3.8	2.19785
	9.72	8		0.66996	2.25374	5.66667		252.103	1.01065		-3.7	2.16301
	9.74	4		0.67045	2.25374	5.33333		251.914	1.01035		-3.6	2.1281
	9.76	5		0.67094	2.25374	6.83333		251.702	1.01002		-3.5	2.09003
	9.78	4		0.67144	2.25374	6.5		251.515	1.00974		-3.4	2.05154
	9.8	3		0.67193	2.25374	6.16667		251.315	1.00945		-3.3	2.01542
	9.82	6		0.67242	2.25374	4.83333		251.107	1.00915		-3.2	1.98439
	9.84	6		0.67291	2.25374	4.83333		250.912	1.00885		-3.1	1.95328
	9.86	3		0.6734	2.25374	4.33333		250.718	1.00857		-3	1.92409
	9.88	9		0.67389	2.25374	3.66667		250.491	1.00825		-2.9	1.8951
	9.9	1		0.67438	2.25374	5.33333		250.302	1.00796		-2.8	1.86024
	9.92	6		0.67488	2.25374	4.83333		250.119	1.00769		-2.7	1.81271
	9.94	6		0.67537	2.25374	4.16667		249.908	1.0074		-2.6	1.76521
	9.96	5		0.67586	2.25374	4.16667		249.714	1.00712		-2.5	1.71493
	9.98	5		0.67635	2.25374	5.5		249.519	1.00682		-2.4	1.66395
	10	8		0.65866	2.25438	2.75		249.311	1.00655		-2.3	1.60971
	10.02	3		0.65915	2.25438	4		249.121	1.00627		-2.2	1.55103
	10.04	15		0.65964	2.25438	4.83333		248.916	1.00596		-2.1	1.49243
	10.06	4		0.66013	2.25438	5.5		248.703	1.00565		-2	1.42732
	10.08	7		0.66062	2.25438	7		248.508	1.00537		-1.9	1.36159
	10.1	1		0.66111	2.25438	5.83333		248.324	1.00508		-1.8	1.29173
	10.12	8		0.6616	2.25438	7.16667		248.117	1.00476		-1.7	1.20192
	10.14	3		0.6621	2.25438	6		247.9	1.00442		-1.6	1.11102
	10.16	5		0.66259	2.25438	5.66667		247.709	1.00415		-1.5	1.01272
	10.18	3		0.66308	2.25438	7.16667		247.519	1.00385		-1.4	0.91239
	10.2	5		0.66357	2.25438	7.16667		247.293	1.00352		-1.3	0.80941
	10.22	3		0.66406	2.25438	7.33333		247.103	1.00326		-1.2	0.69144
	10.24	1		0.66455	2.25438	8		246.92	1.00298		-1.1	0.57317
	10.26	5		0.66505	2.25438	6.5		246.714	1.00268		-1	0.4459
	10.28	7		0.66554	2.25438	3.83333		246.511	1.00239		-0.9	0.31326
	10.3	4		0.66603	2.25438	4.5		246.322	1.00211		-0.8	0.17952
	10.32	5		0.66652	2.25438	4.83333		246.117	1.00179		-0.7	0.02111
	10.34	3		0.66701	2.25438	5.33333		245.901	1.00147		-0.6	-0.13955
	10.36	5		0.6675	2.25438	4.83333		245.709	1.00119		-0.5	-0.30455
	10.38	3		0.66799	2.25438	4.83333		245.52	1.00092		-0.4	-0.47956
	10.4	12		0.66849	2.25438	4.5		245.303	1.00061		-0.3	-0.65547
	10.42	3		0.66898	2.25438	6.33333		245.111	1.00033		-0.2	-0.85683
	10.44	2		0.66947	2.25438	6.83333		244.92	1.00004		-0.1	-1.06203
	10.46	4		0.66996	2.25438	5.83333		244.718	0.99974		3.19744e-14	-1.22517
	10.48	8		0.67045	2.25438	4.83333		244.526	0.99945		0.1	-1.36932
	10.5	6		0.67094	2.25438	6.33333		244.303	0.99912		0.2	-1.50714
	10.52	3		0.67144	2.25438	7.16667		244.112	0.99883		0.3	-1.63301
	10.54	2		0.67193	2.25438	4.83333		243.905	0.99853		0.4	-1.76012
	10.56	4		0.67242	2.25438	3.66667		243.709	0.99824		0.5	-1.83089
	10.58	1		0.67291	2.25438	3.66667		243.516	0.99795		0.6	-1.8876
	10.6	6		0.6734	2.25438	3		243.305	0.99763		0.7	-1.959
	10.62	3		0.67389	2.25438	4		243.116	0.99735		0.8	-2.02899
	10.64	4		0.67438	2.25438	4.5		242.903	0.99705		0.9	-2.09695
	10.66	2		0.67488	2.25438	4		242.713	0.99678		1	-2.12761
	10.68	5		0.67537	2.25438	3.33333		242.52	0.9965		1.1	-2.13817
	10.7	5		0.67586	2.25438	4.66667		242.319	0.99621		1.2	-2.15393
	10.72	5		0.67635	2.25438	5.33333		242.107	0.99585		1.3	-2.17636
	10.74	3		0.65767	2.25502	4.75		241.914	0.99557		1.4	-2.1891
	10.76	7		0.65816	2.25502	5.5		241.716	0.99523		1.5	-2.20915
	10.78	4		0.65866	2.25502	3.83333		241.517	0.99493		1.6	-2.20962
	10.8	3		0.65915	2.25502	3.83333		241.296	0.99462		1.7	-2.20765
	10.82	1		0.65964	2.25502	3.83333		241.105	0.99434		1.8	-2.2056
	10.84	4		0.66013	2.25502	4.83333		240.914	0.99406		1.9	-2.19766
	10.86	4		0.66062	2.25502	6		240.726	0.99379		2	-2.19675
	10.88	3		0.66111	2.25502	5		240.514	0.99348		2.1	-2.1918
	10.9	5		0.6616	2.25502	6.16667		240.313	0.99318		2.2	-2.18553
	10.92	9		0.6621	2.25502	5.16667		240.099	0.99285		2.3	-2.1789
	10.94	4		0.66259	2.25502	5.16667		239.905	0.99257		2.4	-2.17483
	10.96	4		0.66308	2.25502	7.83333		239.711	0.99225		2.5	-2.17253
	10.98	4		0.66357	2.25502	8.33333		239.525	0.99198		2.6	-2.16458
	11	7		0.66406	2.25502	7.66667		239.316	0.99166		2.7	-2.16007
	11.02	5		0.66455	2.25502	8.33333		239.104	0.99135		2.8	-2.17845
	11.04	5		0.66505	2.25502	6.83333		238.918	0.99109		2.9	-2.2128
	11.06	1		0.66554	2.25502	3.83333		238.715	0.99078		3	-2.23529
	11.08	3		0.66603	2.25502	4.33333		238.514	0.99048		3.1	-2.24223
	11.1	5		0.66652	2.25502	4.66667		238.317	0.99018		3.2	-2.24058
	11.12	5		0.66701	2.25502	4.5		238.13	0.98989		3.3	-2.22881
	11.14	2		0.6675	2.25502	4.5		237.918	0.98957		3.4	-2.22602
	11.16	6		0.66799	2.25502	6.16667		237.712	0.98926		3.5	-2.24927
	11.18	5		0.66849	2.25502	5.83333		237.498	0.98895		3.6	-2.27629
	11.2	4		0.66898	2.25502	6.66667		237.323	0.98868		3.7	-2.29839
	11.22	4		0.66947	2.25502	5.83333		237.124	0.98837		3.8	-2.31388
	11.24	6		0.66996	2.25502	5.5		236.908	0.98806		3.9	-2.33393
	11.26	5		0.67045	2.25502	4.16667		236.712	0.98776		4	-2.35151
	11.28	10		0.67094	2.25502	4.5		236.5	0.98743		4.1	-2.36741
	11.3	6		0.67144	2.25502	5.83333		236.314	0.98716		4.2	-2.37714
	11.32	3		0.67193	2.25502	4.16667		236.103	0.98684		4.3	-2.37748
	11.34	5		0.67242	2.25502	3.5		235.909	0.98654		4.4	-2.37838
	11.36	6		0.67291	2.25502	3.16667		235.702	0.98622		4.5	-2.40023
	11.38	7		0.6734	2.25502	3.33333		235.51	0.98592		4.6	-2.42519
	11.4	4		0.67389	2.25502	3.83333		235.317	0.98562		4.7	-2.44321
	11.42	6		0.67438	2.25502	4.83333		235.104	0.98531		4.8	-2.45183
	11.44	4		0.67488	2.25502	5.5		234.917	0.98504		4.9	-2.46476
	11.46	4		0.67537	2.25502	5.16667		234.709	0.98475		5	-2.47557
	11.48	9		0.67586	2.25502	5.66667		234.521	0.98445		5.1	-2.48579
	11.5	2		0.67635	2.25502	5.66667		234.302	0.98412		5.2	-2.49884
	11.52	6		0.67684	2.25502	5.75		234.108	0.98382		5.3	-2.51571
	11.54	1		0.65669	2.25566	3.5		233.9	0.98351		5.4	-2.53052
	11.56	6		0.65718	2.25566	4.25		233.707	0.98317		5.5	-2.53282
	11.58	4		0.65767	2.25566	4.66667		233.509	0.98287		5.6	-2.5338
	11.6	3		0.65816	2.25566	5.16667		233.299	0.98255		5.7	-2.53804
	11.62	3		0.65866	2.25566	4.5		233.109	0.98226		5.8	-2.54839
	11.64	7		0.65915	2.25566	4.33333		232.915	0.98196		5.9	-2.55849
	11.66	7		0.65964	2.25566	4.5		232.699	0.98165		6	-2.56734
	11.68	7		0.66013	2.25566	4.83333		232.51	0.98135		6.1	-2.5759
	11.7	2		0.66062	2.25566	4.33333		232.315	0.98105		6.2	-2.58466
	11.72	4		0.66111	2.25566	5.16667		232.116	0.98075		6.3	-2.59418
	11.74	2		0.6616	2.25566	6.16667		231.918	0.98046		6.4	-2.60361
	11.76	6		0.6621	2.25566	5.5		231.704	0.98017		6.5	-2.61936
	11.78	3		0.66259	2.25566	5.83333		231.519	0.97988		6.6	-2.63583
	11.8	3		0.66308	2.25566	7.33333		231.303	0.97955		6.7	-2.64926
	11.82	4		0.66357	2.25566	8		231.105	0.97926		6.8	-2.65713
	11.84	6		0.66406	2.25566	8.16667		230.919	0.97897		6.9	-2.66486
	11.86	0		0.66455	2.25566	7.66667		230.716	0.97867		7	-2.66522
	11.88	5		0.66505	2.25566	8.5		230.506	0.97834		7.1	-2.66398
	11.9	2		0.66554	2.25566	5.83333		230.322	0.97808		7.2	-2.66858
	11.92	6		0.66603	2.25566	5.5		230.11	0.97773		7.3	-2.6816
	11.94	2		0.66652	2.25566	6.16667		229.914	0.97744		7.4	-2.69453
	11.96	9		0.66701	2.25566	4.66667		229.702	0.97708		7.5	-2.70332
	11.98	4		0.6675	2.25566	4.33333		229.513	0.97679		7.6	-2.71091
	12	5		0.66799	2.25566	5.83333		229.324	0.9765		7.7	-2.7127
	12.02	10		0.66849	2.25566	5.16667		229.111	0.97617		7.8	-2.70589
	12.04	6		0.66898	2.25566	7.16667		228.919	0.97588		7.9	-2.69927
	12.06	4		0.66947	2.25566	5.16667		228.711	0.97556		8	-2.70648
	12.08	7		0.66996	2.25566	4.83333		228.516	0.97526		8.1	-2.71527
	12.1	1		0.67045	2.25566	4.33333		228.308	0.97494		8.2	-2.719
	12.12	7		0.67094	2.25566	4.83333		228.106	0.97464		8.3	-2.71931
	12.14	1		0.67144	2.25566	7		227.92	0.97435		8.4	-2.72102
	12.16	4		0.67193	2.25566	4.5		227.713	0.97403		8.5	-2.73399
	12.18	3		0.67242	2.25566	4		227.525	0.97374		8.6	-2.74749
	12.2	8		0.67291	2.25566	4		227.304	0.97341		8.7	-2.7529
	12.22	4		0.6734	2.25566	3.83333		227.107	0.9731		8.8	-2.75203
	12.24	9		0.67389	2.25566	4.33333		226.917	0.97282		8.9	-2.75132
	12.26	7		0.67438	2.25566	5.83333		226.701	0.97249		9	-2.74775
	12.28	10		0.67488	2.25566	6.83333		226.512	0.9722		--	--
	12.3	7		0.67537	2.25566	5.66667		226.308	0.97187		--	--
	12.32	4		0.67586	2.25566	5.83333		226.112	0.97159		--
	12.34	5		0.67635	2.25566	4.83333		225.916	0.97129		--
	12.36	6		0.67684	2.25566	5.66667		225.712	0.97098		--
	12.38	3		0.65521	2.2563	4.25		225.502	0.97066		--
	12.4	4		0.65571	2.2563	4		225.304	0.97035		--
	12.42	0		0.6562	2.2563	3		225.109	0.97006		--
	12.44	8		0.65669	2.2563	4		224.915	0.96975		--
	12.46	3		0.65718	2.2563	4.5		224.705	0.96942		--
	12.48	7		0.65767	2.2563	4		224.517	0.96913		--
	12.5	1		0.65816	2.2563	3.83333		224.301	0.96881		--
	12.52	7		0.65866	2.2563	4.5		224.118	0.96853		--
	12.54	5		0.65915	2.2563	4.33333		223.904	0.96819		--
	12.56	5		0.65964	2.2563	5.33333		223.71	0.96789		--
	12.58	8		0.66013	2.2563	5		223.518	0.96759		--
	12.6	6		0.66062	2.2563	5.33333		223.324	0.9673		--
	12.62	3		0.66111	2.2563	6.16667		223.117	0.96697		--
	12.64	7		0.6616	2.2563	6		222.905	0.96664		--
	12.66	8		0.6621	2.2563	5.16667		222.711	0.96637		--
	12.68	6		0.66259	2.2563	6.5		222.52	0.96608		--
	12.7	3		0.66308	2.2563	7.16667		222.308	0.96575		--
	12.72	2		0.66357	2.2563	7.83333		222.119	0.96545		--
	12.74	5		0.66406	2.2563	7.83333		221.902	0.96512
	12.76	4		0.66455	2.2563	7.66667		221.713	0.9648
	12.78	4		0.66505	2.2563	8.33333		221.516	0.96448
	12.8	6		0.66554	2.2563	5.66667		221.303	0.96415
	12.82	3		0.66603	2.2563	5.66667		221.115	0.96386
	12.84	4		0.66652	2.2563	6.16667		220.919	0.96356
	12.86	6		0.66701	2.2563	4.66667		220.708	0.96325
	12.88	3		0.6675	2.2563	4.16667		220.512	0.96295
	12.9	6		0.66799	2.2563	6		220.318	0.96267
	12.92	6		0.66849	2.2563	5.66667		220.104	0.96234
	12.94	3		0.66898	2.2563	7.83333		219.916	0.96204
	12.96	1		0.66947	2.2563	5.5		219.691	0.96168
	12.98	4		0.66996	2.2563	4.16667		219.521	0.96142
	13	5		0.67045	2.2563	3.66667		219.304	0.96108
	13.02	3		0.67094	2.2563	4.5		219.115	0.9608
	13.04	3		0.67144	2.2563	6		218.917	0.96049
	13.06	3		0.67193	2.2563	5.16667		218.708	0.96017
	13.08	5		0.67242	2.2563	4.16667		218.516	0.95988
	13.1	4		0.67291	2.2563	4.66667		218.301	0.95955
	13.12	1		0.6734	2.2563	4.33333		218.108	0.95925
	13.14	8		0.67389	2.2563	4.33333		217.915	0.95895
	13.16	3		0.67438	2.2563	5.5		217.706	0.95861
	13.18	5		0.67488	2.2563	7		217.508	0.95828
	13.2	3		0.67537	2.2563	6.5		217.317	0.95799
	13.22	2		0.67586	2.2563	4.83333		217.11	0.95767
	13.24	3		0.67635	2.2563	4.66667		216.915	0.95736
	13.26	3		0.67684	2.2563	5.83333		216.7	0.95703
	13.28	7		0.65423	2.25693	4.75		216.504	0.95675
	13.3	8		0.65472	2.25693	4.25		216.31	0.95645
	13.32	5		0.65521	2.25693	3.83333		216.117	0.95615
	13.34	1		0.65571	2.25693	4.5		215.904	0.95582
	13.36	5		0.6562	2.25693	3.83333		215.709	0.95551
	13.38	1		0.65669	2.25693	4.66667		215.518	0.9552
	13.4	2		0.65718	2.25693	4.83333		215.309	0.95488
	13.42	2		0.65767	2.25693	4.33333		215.118	0.95456
	13.44	2		0.65816	2.25693	4.16667		214.908	0.95424
	13.46	4		0.65866	2.25693	4.33333		214.712	0.95394
	13.48	6		0.65915	2.25693	4.66667		214.506	0.95363
	13.5	6		0.65964	2.25693	6.33333		214.316	0.95334
	13.52	3		0.66013	2.25693	5.66667		214.107	0.95301
	13.54	3		0.66062	2.25693	5		213.906	0.9527
	13.56	3		0.66111	2.25693	6		213.721	0.95241
	13.58	3		0.6616	2.25693	5.66667		213.512	0.95207
	13.6	5		0.6621	2.25693	5.16667		213.305	0.95175
	13.62	7		0.66259	2.25693	6.66667		213.118	0.95146
	13.64	5		0.66308	2.25693	6.83333		212.913	0.95113
	13.66	3		0.66357	2.25693	7.33333		212.718	0.95082
	13.68	3		0.66406	2.25693	7.5		212.504	0.95047
	13.7	2		0.66455	2.25693	7.83333		212.314	0.95015
	13.72	7		0.66505	2.25693	6.66667		212.101	0.94982
	13.74	4		0.66554	2.25693	6		211.902	0.94952
	13.76	3		0.66603	2.25693	6		211.717	0.94921
	13.78	8		0.66652	2.25693	6.66667		211.503	0.94892
	13.8	6		0.66701	2.25693	5.5		211.304	0.94861
	13.82	2		0.6675	2.25693	5		211.116	0.94832
	13.84	6		0.66799	2.25693	5		210.908	0.948
	13.86	6		0.66849	2.25693	4.33333		210.712	0.94769
	13.88	6		0.66898	2.25693	5.83333		210.506	0.94733
	13.9	3		0.66947	2.25693	4.33333		210.309	0.94704
	13.92	4		0.66996	2.25693	4.16667		210.117	0.94674
	13.94	1		0.67045	2.25693	3.66667		209.911	0.9464
	13.96	3		0.67094	2.25693	5.66667		209.714	0.94609
	13.98	4		0.67144	2.25693	5.66667		209.525	0.94576
	14	4		0.67193	2.25693	4.5		209.305	0.94543
	14.02	2		0.67242	2.25693	3.5		209.119	0.94514
	14.04	4		0.67291	2.25693	4		208.905	0.94479
	14.06	3		0.6734	2.25693	4.83333		208.716	0.9445
	14.08	2		0.67389	2.25693	4.16667		208.526	0.94422
	14.1	4		0.67438	2.25693	4.5		208.314	0.94388
	14.12	6		0.67488	2.25693	5.66667		208.114	0.94357
	14.14	3		0.67537	2.25693	5.5		207.917	0.94326
	14.16	6		0.67586	2.25693	4.33333		207.711	0.94294
	14.18	6		0.67635	2.25693	4.5		207.52	0.94264
	14.2	8		0.67684	2.25693	4.83333		207.307	0.9423
	14.22	3		0.67733	2.25693	4.75		207.113	0.942
	14.24	3		0.65325	2.25757	4.75		206.903	0.94167
	14.26	3		0.65374	2.25757	5.25		206.708	0.94136
	14.28	7		0.65423	2.25757	5.16667		206.509	0.94103
	14.3	5		0.65472	2.25757	5		206.315	0.94073
	14.32	10		0.65521	2.25757	4.66667		206.112	0.9404
	14.34	12		0.65571	2.25757	5.66667		205.913	0.9401
	14.36	6		0.6562	2.25757	5		205.72	0.93979
	14.38	8		0.65669	2.25757	5		205.517	0.93949
	14.4	11		0.65718	2.25757	3.66667		205.323	0.93918
	14.42	17		0.65767	2.25757	4.66667		205.117	0.93885
	14.44	14		0.65816	2.25757	4.5		204.913	0.93854
	14.46	11		0.65866	2.25757	4.66667		204.706	0.93821
	14.48	12		0.65915	2.25757	5.16667		204.512	0.93787
	14.5	15		0.65964	2.25757	5.33333		204.318	0.93758
	14.52	15		0.66013	2.25757	4.66667		204.107	0.93724
	14.54	17		0.66062	2.25757	6		203.92	0.93694
	14.56	21		0.66111	2.25757	6.16667		203.711	0.9366
	14.58	23		0.6616	2.25757	5		203.522	0.93634
	14.6	22		0.6621	2.25757	4.5		203.305	0.936
	14.62	14		0.66259	2.25757	5.33333		203.124	0.9357
	14.64	17		0.66308	2.25757	6.66667		202.914	0.93537
	14.66	19		0.66357	2.25757	7		202.706	0.93504
	14.68	16		0.66406	2.25757	7.16667		202.517	0.93474
	14.7	18		0.66455	2.25757	7.83333		202.309	0.93441
	14.72	26		0.66505	2.25757	5.66667		202.1	0.93407
	14.74	17		0.66554	2.25757	5.33333		201.903	0.93376
	14.76	26		0.66603	2.25757	5.66667		201.715	0.93347
	14.78	19		0.66652	2.25757	6		201.506	0.93313
	14.8	19		0.66701	2.25757	5.83333		201.318	0.93283
	14.82	28		0.6675	2.25757	5		201.108	0.93251
	14.84	16		0.66799	2.25757	5.83333		200.919	0.93221
	14.86	17		0.66849	2.25757	5.5		200.704	0.93185
	14.88	24		0.66898	2.25757	5.16667		200.514	0.93155
	14.9	26		0.66947	2.25757	5		200.305	0.93122
	14.92	22		0.66996	2.25757	5.16667		200.113	0.93092
	14.94	30		0.67045	2.25757	3.66667		199.922	0.9306
	14.96	23		0.67094	2.25757	5.66667		199.714	0.93028
	14.98	22		0.67144	2.25757	5.33333		199.514	0.92995
	15	19		0.67193	2.25757	4		199.301	0.92961
	15.02	13		0.67242	2.25757	3.5		199.113	0.92931
	15.04	27		0.67291	2.25757	3.66667		198.914	0.929
	15.06	18		0.6734	2.25757	4.66667		198.706	0.92867
	15.08	15		0.67389	2.25757	4.16667		198.517	0.92838
	15.1	11		0.67438	2.25757	4.16667		198.31	0.92805
	15.12	17		0.67488	2.25757	5.66667		198.114	0.92774
	15.14	22		0.67537	2.25757	5.33333		197.911	0.9274
	15.16	16		0.67586	2.25757	3.83333		197.703	0.92708
	15.18	12		0.67635	2.25757	3.5		197.505	0.92677
	15.2	10		0.67684	2.25757	3.66667		197.311	0.92646
	15.22	8		0.67733	2.25757	4.16667		197.101	0.92612
	15.24	13		0.65227	2.25821	6		196.906	0.9258
	15.26	11		0.65276	2.25821	4.5		196.719	0.92551
	15.28	15		0.65325	2.25821	4.5		196.521	0.92519
	15.3	10		0.65374	2.25821	4.83333		196.313	0.92486
	15.32	11		0.65423	2.25821	5		196.115	0.92455
	15.34	4		0.65472	2.25821	5.16667		195.917	0.92423
	15.36	8		0.65521	2.25821	5.83333		195.724	0.92393
	15.38	6		0.65571	2.25821	6.66667		195.509	0.9236
	15.4	8		0.6562	2.25821	6.66667		195.321	0.92332
	15.42	7		0.65669	2.25821	4.33333		195.118	0.92298
	15.44	6		0.65718	2.25821	3		194.919	0.92266
	15.46	2		0.65767	2.25821	4.16667		194.715	0.92232
	15.48	6		0.65816	2.25821	6.16667		194.51	0.92197
	15.5	4		0.65866	2.25821	5.16667		194.315	0.92163
	15.52	8		0.65915	2.25821	5.33333		194.107	0.92129
	15.54	6		0.65964	2.25821	4.33333		193.914	0.92099
	15.56	5		0.66013	2.25821	3.83333		193.706	0.92065
	15.58	6		0.66062	2.25821	5.66667		193.506	0.92034
	15.6	9		0.66111	2.25821	5.66667		193.316	0.92004
	15.62	1		0.6616	2.25821	4.83333		193.107	0.91971
	15.64	1		0.6621	2.25821	4.33333		192.917	0.9194
	15.66	2		0.66259	2.25821	5.16667		192.71	0.91905
	15.68	2		0.66308	2.25821	7.16667		192.512	0.91873
	15.7	3		0.66357	2.25821	7.16667		192.316	0.91841
	15.72	3		0.66406	2.25821	7.5		192.111	0.91808
	15.74	1		0.66455	2.25821	7.16667		191.908	0.91775
	15.76	3		0.66505	2.25821	5.83333		191.718	0.91744
	15.78	3		0.66554	2.25821	5.5		191.5	0.91709
	15.8	2		0.66603	2.25821	5.5		191.311	0.91679
	15.82	3		0.66652	2.25821	6		191.123	0.91648
	15.84	4		0.66701	2.25821	5.66667		190.905	0.91613
	15.86	2		0.6675	2.25821	4.83333		190.716	0.91584
	15.88	4		0.66799	2.25821	5.16667		190.502	0.91547
	15.9	3		0.66849	2.25821	5.83333		190.314	0.91517
	15.92	6		0.66898	2.25821	4.83333		190.097	0.91482
	15.94	4		0.66947	2.25821	4.66667		189.92	0.91453
	15.96	4		0.66996	2.25821	3.83333		189.706	0.91418
	15.98	3		0.67045	2.25821	3.33333		189.517	0.91387
	16	3		0.67094	2.25821	6.33333		189.31	0.91352
	16.02	2		0.67144	2.25821	6		189.117	0.91321
	16.04	4		0.67193	2.25821	5.66667		188.907	0.91289
	16.06	6		0.67242	2.25821	5.5		188.715	0.91256
	16.08	2		0.67291	2.25821	4.16667		188.524	0.91226
	16.1	3		0.6734	2.25821	5.16667		188.317	0.91192
	16.12	2		0.67389	2.25821	3.66667		188.101	0.91156
	16.14	1		0.67438	2.25821	4.33333		187.917	0.91127
	16.16	5		0.67488	2.25821	6.16667		187.701	0.91092
	16.18	1		0.67537	2.25821	5.83333		187.506	0.91062
	16.2	7		0.67586	2.25821	4.5		187.312	0.91029
	16.22	1		0.67635	2.25821	3.83333		187.107	0.90997
	16.24	5		0.67684	2.25821	3		186.906	0.90963
	16.26	1		0.67733	2.25821	3.5		186.719	0.90932
	16.28	5		0.67783	2.25821	3.5		186.52	0.90901
	16.3	6		0.65079	2.25885	6.5		186.306	0.90867
	16.32	4		0.65128	2.25885	4.25		186.116	0.90836
	16.34	0		0.65177	2.25885	4.5		185.9	0.908
	16.36	3		0.65227	2.25885	6		185.71	0.90772
	16.38	2		0.65276	2.25885	4.5		185.515	0.90739
	16.4	5		0.65325	2.25885	4.83333		185.3	0.90706
	16.42	1		0.65374	2.25885	5.33333		185.118	0.90675
	16.44	2		0.65423	2.25885	5.16667		184.926	0.90644
	16.46	2		0.65472	2.25885	4.66667		184.717	0.90609
	16.48	9		0.65521	2.25885	5.66667		184.503	0.90576
	16.5	3		0.65571	2.25885	6		184.315	0.90546
	16.52	5		0.6562	2.25885	7.16667		184.114	0.90512
	16.54	1		0.65669	2.25885	5.16667		183.926	0.90482
	16.56	4		0.65718	2.25885	4.16667		183.717	0.90449
	16.58	1		0.65767	2.25885	4.16667		183.516	0.90417
	16.6	4		0.65816	2.25885	6		183.325	0.90384
	16.62	4		0.65866	2.25885	5.33333		183.111	0.90349
	16.64	6		0.65915	2.25885	5.83333		182.913	0.90317
	16.66	5		0.65964	2.25885	4		182.714	0.90283
	16.68	5		0.66013	2.25885	3.5		182.499	0.9025
	16.7	1		0.66062	2.25885	6.16667		182.304	0.90221
	16.72	6		0.66111	2.25885	6.16667		182.118	0.9019
	16.74	3		0.6616	2.25885	5.16667		181.901	0.90154
	16.76	2		0.6621	2.25885	5.66667		181.702	0.90122
	16.78	4		0.66259	2.25885	5.83333		181.515	0.90093
	16.8	3		0.66308	2.25885	7		181.308	0.90057
	16.82	0		0.66357	2.25885	6.16667		181.119	0.90027
	16.84	2		0.66406	2.25885	7.33333		180.925	0.89996
	16.86	2		0.66455	2.25885	7.83333		180.722	0.89963
	16.88	2		0.66505	2.25885	6.33333		180.5	0.89926
	16.9	1		0.66554	2.25885	5.5		180.307	0.89889
	16.92	6		0.66603	2.25885	6		180.103	0.89856
	16.94	2		0.66652	2.25885	5.83333		179.91	0.89825
	16.96	5		0.66701	2.25885	5.33333		179.722	0.89795
	16.98	2		0.6675	2.25885	5.5		179.506	0.89761
	17	8		0.66799	2.25885	5.16667		179.317	0.89729
	17.02	1		0.66849	2.25885	6		179.11	0.89695
	17.04	6		0.66898	2.25885	6		178.902	0.8966
	17.06	1		0.66947	2.25885	6.33333		178.707	0.89629
	17.08	3		0.66996	2.25885	4.5		178.514	0.89598
	17.1	3		0.67045	2.25885	4		178.305	0.89566
	17.12	2		0.67094	2.25885	5.83333		178.119	0.89536
	17.14	0		0.67144	2.25885	7		177.914	0.89503
	17.16	9		0.67193	2.25885	7		177.716	0.89471
	17.18	1		0.67242	2.25885	7		177.51	0.89437
	17.2	0		0.67291	2.25885	6.16667		177.319	0.89408
	17.22	2		0.6734	2.25885	5.5		177.119	0.89376
	17.24	4		0.67389	2.25885	4.66667		176.906	0.89341
	17.26	2		0.67438	2.25885	5.5		176.713	0.89309
	17.28	7		0.67488	2.25885	6.5		176.519	0.89277
	17.3	4		0.67537	2.25885	6		176.306	0.89243
	17.32	3		0.67586	2.25885	4.33333		176.114	0.89211
	17.34	1		0.67635	2.25885	4		175.899	0.89177
	17.36	4		0.67684	2.25885	3.33333		175.713	0.89147
	17.38	6		0.67733	2.25885	4		175.505	0.89112
	17.4	3		0.67783	2.25885	3.16667		175.314	0.8908
	17.42	2		0.64981	2.25949	2		175.108	0.89046
	17.44	3		0.6503	2.25949	5		174.915	0.89015
	17.46	2		0.65079	2.25949	5.25		174.701	0.8898
	17.48	3		0.65128	2.25949	4.16667		174.507	0.88948
	17.5	2		0.65177	2.25949	5		174.317	0.88918
	17.52	2		0.65227	2.25949	5		174.109	0.88884
	17.54	3		0.65276	2.25949	3.5		173.92	0.88853
	17.56	3		0.65325	2.25949	4.66667		173.709	0.88817
	17.58	2		0.65374	2.25949	4.33333		173.523	0.88787
	17.6	5		0.65423	2.25949	4		173.307	0.88752
	17.62	4		0.65472	2.25949	3.33333		173.112	0.88719
	17.64	3		0.65521	2.25949	5		172.91	0.88687
	17.66	1		0.65571	2.25949	5.5		172.706	0.88654
	17.68	2		0.6562	2.25949	6.5		172.513	0.88622
	17.7	3		0.65669	2.25949	5		172.321	0.88588
	17.72	4		0.65718	2.25949	5.16667		172.114	0.88554
	17.74	4		0.65767	2.25949	4.5		171.899	0.88519
	17.76	3		0.65816	2.25949	7		171.714	0.88489
	17.78	2		0.65866	2.25949	5.83333		171.519	0.88458
	17.8	6		0.65915	2.25949	4.66667		171.309	0.88427
	17.82	4		0.65964	2.25949	4.16667		171.12	0.88395
	17.84	2		0.66013	2.25949	3.83333		170.916	0.88361
	17.86	4		0.66062	2.25949	6		170.72	0.8833
	17.88	2		0.66111	2.25949	6.16667		170.515	0.88296
	17.9	2		0.6616	2.25949	5.66667		170.317	0.88263
	17.92	6		0.6621	2.25949	6		170.123	0.8823
	17.94	1		0.66259	2.25949	6.33333		169.907	0.88196
	17.96	5		0.66308	2.25949	7.83333		169.716	0.88164
	17.98	6		0.66357	2.25949	6.66667		169.503	0.88129
	18	2		0.66406	2.25949	7.5		169.312	0.88095
	18.02	0		0.66455	2.25949	10.5		169.117	0.88063
	18.04	5		0.66505	2.25949	9.16667		168.907	0.88029
	18.06	3		0.66554	2.25949	6.5		168.717	0.87997
	18.08	0		0.66603	2.25949	6.66667		168.501	0.87962
	18.1	4		0.66652	2.25949	6.5		168.314	0.87933
	18.12	3		0.66701	2.25949	6.33333		168.106	0.879
	18.14	2		0.6675	2.25949	6.66667		167.91	0.87869
	18.16	6		0.66799	2.25949	4.66667		167.723	0.87838
	18.18	2		0.66849	2.25949	5.5		167.513	0.87803
	18.2	4		0.66898	2.25949	5.5		167.301	0.8777
	18.22	3		0.66947	2.25949	5.66667		167.112	0.8774
	18.24	1		0.66996	2.25949	4		166.901	0.87705
	18.26	2		0.67045	2.25949	4.33333		166.706	0.87673
	18.28	3		0.67094	2.25949	5.66667		166.514	0.87642
	18.3	3		0.67144	2.25949	6.5		166.308	0.87608
	18.32	8		0.67193	2.25949	6.83333		166.115	0.87576
	18.34	2		0.67242	2.25949	6.66667		165.918	0.87543
	18.36	2		0.67291	2.25949	5.5		165.716	0.8751
	18.38	2		0.6734	2.25949	5.5		165.508	0.87477
	18.4	2		0.67389	2.25949	4.16667		165.312	0.87443
	18.42	3		0.67438	2.25949	4.5		165.105	0.87409
	18.44	4		0.67488	2.25949	5.66667		164.909	0.87377
	18.46	4		0.67537	2.25949	5.83333		164.715	0.87345
	18.48	6		0.67586	2.25949	5.16667		164.503	0.87311
	18.5	1		0.67635	2.25949	5.66667		164.308	0.8728
	18.52	2		0.67684	2.25949	4.83333		164.118	0.87251
	18.54	4		0.67733	2.25949	4.5		163.902	0.87217
	18.56	4		0.67783	2.25949	4		163.706	0.87184
	18.58	3		0.64882	2.26013	3.5		163.517	0.87154
	18.6	4		0.64932	2.26013	4		163.308	0.8712
	18.62	3		0.64981	2.26013	3.25		163.119	0.8709
	18.64	5		0.6503	2.26013	4.83333		162.918	0.87057
	18.66	5		0.65079	2.26013	5.33333		162.699	0.87023
	18.68	3		0.65128	2.26013	4.66667		162.51	0.86991
	18.7	2		0.65177	2.26013	5.5		162.323	0.8696
	18.72	3		0.65227	2.26013	5		162.107	0.86922
	18.74	1		0.65276	2.26013	3.83333		161.921	0.86891
	18.76	6		0.65325	2.26013	5		161.701	0.86855
	18.78	4		0.65374	2.26013	4.16667		161.507	0.86823
	18.8	7		0.65423	2.26013	4.16667		161.307	0.86792
	18.82	1		0.65472	2.26013	4.16667		161.12	0.86763
	18.84	7		0.65521	2.26013	3.66667		160.908	0.86728
	18.86	3		0.65571	2.26013	3.33333		160.717	0.86698
	18.88	8		0.6562	2.26013	4.33333		160.508	0.86662
	18.9	2		0.65669	2.26013	4.66667		160.313	0.86631
	18.92	4		0.65718	2.26013	5.66667		160.111	0.86597
	18.94	1		0.65767	2.26013	5.5		159.902	0.86563
	18.96	2		0.65816	2.26013	6.66667		159.712	0.86532
	18.98	2		0.65866	2.26013	6		159.517	0.865
	19	3		0.65915	2.26013	5.33333		159.308	0.86467
	19.02	2		0.65964	2.26013	4.66667		159.113	0.86435
	19.04	3		0.66013	2.26013	4.83333		158.923	0.86404
	19.06	1		0.66062	2.26013	5.5		158.708	0.86369
	19.08	3		0.66111	2.26013	5.83333		158.519	0.86339
	19.1	3		0.6616	2.26013	5		158.307	0.86304
	19.12	2		0.6621	2.26013	5.83333		158.115	0.86271
	19.14	4		0.66259	2.26013	6.16667		157.925	0.8624
	19.16	5		0.66308	2.26013	7.5		157.718	0.86206
	19.18	2		0.66357	2.26013	5.5		157.502	0.86171
	19.2	2		0.66406	2.26013	6.5		157.311	0.8614
	19.22	1		0.66455	2.26013	11.3333		157.118	0.86109
	19.24	5		0.66505	2.26013	9.5		156.906	0.86075
	19.26	3		0.66554	2.26013	6.83333		156.71	0.86044
	19.28	4		0.66603	2.26013	7.5		156.518	0.86012
	19.3	4		0.66652	2.26013	6.83333		156.305	0.85978
	19.32	4		0.66701	2.26013	6.66667		156.112	0.8595
	19.34	1		0.6675	2.26013	5.83333		155.907	0.85916
	19.36	3		0.66799	2.26013	4.33333		155.691	0.8588
	19.38	1		0.66849	2.26013	4.33333		155.52	0.85852
	19.4	4		0.66898	2.26013	5.5		155.313	0.85819
	19.42	1		0.66947	2.26013	5.33333		155.12	0.85785
	19.44	4		0.66996	2.26013	5.16667		154.907	0.8575
	19.46	2		0.67045	2.26013	4.83333		154.723	0.8572
	19.48	3		0.67094	2.26013	5		154.503	0.85685
	19.5	1		0.67144	2.26013	6.33333		154.319	0.85655
	19.52	6		0.67193	2.26013	6.33333		154.112	0.85623
	19.54	3		0.67242	2.26013	6.5		153.924	0.85592
	19.56	5		0.67291	2.26013	5.66667		153.702	0.85556
	19.58	1		0.6734	2.26013	5.5		153.514	0.85526
	19.6	3		0.67389	2.26013	4.66667		153.304	0.85491
	19.62	1		0.67438	2.26013	4.16667		153.114	0.85456
	19.64	1		0.67488	2.26013	4.66667		152.917	0.85424
	19.66	3		0.67537	2.26013	5		152.709	0.8539
	19.68	2		0.67586	2.26013	4.83333		152.506	0.85357
	19.7	3		0.67635	2.26013	5		152.306	0.85324
	19.72	4		0.67684	2.26013	4.66667		152.119	0.85298
	19.74	1		0.67733	2.26013	4.66667		151.907	0.85264
	19.76	2		0.67783	2.26013	4		151.71	0.85232
	19.78	1		0.67832	2.26013	4.5		151.514	0.852
	19.8	3		0.64784	2.26076	6.5		151.304	0.85165
	19.82	4		0.64833	2.26076	5.75		151.113	0.85135
	19.84	3		0.64882	2.26076	3.5		150.902	0.851
	19.86	0		0.64932	2.26076	4.5		150.707	0.85068
	19.88	4		0.64981	2.26076	3.5		150.507	0.85036
	19.9	1		0.6503	2.26076	4.5		150.316	0.85004
	19.92	2		0.65079	2.26076	5.5		150.129	0.84975
	19.94	1		0.65128	2.26076	4.66667		149.917	0.8494
	19.96	6		0.65177	2.26076	5		149.724	0.84909
	19.98	0		0.65227	2.26076	4.16667		149.509	0.84874
	20	3		0.65276	2.26076	3.33333		149.315	0.84843
	20.02	1		0.65325	2.26076	4.83333		149.125	0.8481
	20.04	3		0.65374	2.26076	4		148.918	0.84776
	20.06	4		0.65423	2.26076	3.83333		148.71	0.84742
	20.08	1		0.65472	2.26076	5.16667		148.524	0.84714
	20.1	1		0.65521	2.26076	4.16667		148.308	0.84679
	20.12	3		0.65571	2.26076	3.5		148.121	0.84651
	20.14	0		0.6562	2.26076	4		147.913	0.84618
	20.16	3		0.65669	2.26076	4		147.72	0.84586
	20.18	3		0.65718	2.26076	4.33333		147.507	0.84552
	20.2	2		0.65767	2.26076	6.16667		147.31	0.84521
	20.22	2		0.65816	2.26076	6.83333		147.12	0.84487
	20.24	3		0.65866	2.26076	5.33333		146.907	0.84453
	20.26	1		0.65915	2.26076	4.66667		146.72	0.84423
	20.28	2		0.65964	2.26076	4.66667		146.501	0.84388
	20.3	5		0.66013	2.26076	4.33333		146.307	0.84356
	20.32	7		0.66062	2.26076	5.33333		146.115	0.84327
	20.34	2		0.66111	2.26076	5.66667		145.909	0.84293
	20.36	4		0.6616	2.26076	5.66667		145.71	0.84261
	20.38	2		0.6621	2.26076	5		145.514	0.84231
	20.4	3		0.66259	2.26076	4.5		145.305	0.84198
	20.42	4		0.66308	2.26076	5.83333		145.112	0.84169
	20.44	4		0.66357	2.26076	4.16667		144.91	0.84136
	20.46	4		0.66406	2.26076	4.83333		144.713	0.84104
	20.48	1		0.66455	2.26076	8.83333		144.503	0.8407
	20.5	5		0.66505	2.26076	8.33333		144.309	0.84039
	20.52	3		0.66554	2.26076	7.66667		144.1	0.84003
	20.54	3		0.66603	2.26076	7.66667		143.904	0.83973
	20.56	2		0.66652	2.26076	7.16667		143.715	0.83942
	20.58	1		0.66701	2.26076	6.5		143.525	0.83911
	20.6	10		0.6675	2.26076	4.83333		143.309	0.83877
	20.62	1		0.66799	2.26076	3.5		143.111	0.83849
	20.64	5		0.66849	2.26076	3.66667		142.92	0.83819
	20.66	6		0.66898	2.26076	5.33333		142.713	0.83785
	20.68	2		0.66947	2.26076	5		142.521	0.83754
	20.7	1		0.66996	2.26076	4.83333		142.31	0.83721
	20.72	0		0.67045	2.26076	4.5		142.125	0.83691
	20.74	4		0.67094	2.26076	4.33333		141.916	0.83659
	20.76	3		0.67144	2.26076	5		141.705	0.83624
	20.78	2		0.67193	2.26076	4.83333		141.51	0.83594
	20.8	2		0.67242	2.26076	5.83333		141.32	0.83563
	20.82	3		0.67291	2.26076	5.33333		141.111	0.83527
	20.84	1		0.6734	2.26076	5.66667		140.916	0.83495
	20.86	2		0.67389	2.26076	5.33333		140.704	0.83461
	20.88	5		0.67438	2.26076	4.16667		140.51	0.8343
	20.9	1		0.67488	2.26076	4.16667		140.319	0.834
	20.92	3		0.67537	2.26076	4.66667		140.108	0.83367
	20.94	2		0.67586	2.26076	5.33333		139.917	0.83338
	20.96	1		0.67635	2.26076	5.16667		139.698	0.83304
	20.98	2		0.67684	2.26076	4.33333		139.505	0.83272
	21	1		0.67733	2.26076	4		139.319	0.83242
	21.02	1		0.67783	2.26076	4.33333		139.102	0.83207
	21.04	5		0.67832	2.26076	6.16667		138.903	0.83174
	21.06	2		0.64637	2.2614	3		138.723	0.83145
	21.08	1		0.64686	2.2614	4.25		138.506	0.83112
	21.1	2		0.64735	2.2614	4.5		138.313	0.83082
	21.12	4		0.64784	2.2614	6.75		138.106	0.8305
	21.14	1		0.64833	2.2614	4.5		137.911	0.83021
	21.16	3		0.64882	2.2614	3		137.725	0.82991
	21.18	1		0.64932	2.2614	4.5		137.514	0.82957
	21.2	3		0.64981	2.2614	4.33333		137.305	0.82924
	21.22	0		0.6503	2.2614	5		137.11	0.82892
	21.24	3		0.65079	2.2614	6		136.902	0.82859
	21.26	7		0.65128	2.2614	5.5		136.715	0.82829
	21.28	3		0.65177	2.2614	5.33333		136.503	0.82796
	21.3	1		0.65227	2.2614	4.66667		136.307	0.82765
	21.32	2		0.65276	2.2614	3.83333		136.118	0.82737
	21.34	1		0.65325	2.2614	4.66667		135.911	0.82704
	21.36	2		0.65374	2.2614	4.83333		135.722	0.82674
	21.38	2		0.65423	2.2614	5.16667		135.511	0.82641
	21.4	3		0.65472	2.2614	6.33333		135.316	0.82611
	21.42	1		0.65521	2.2614	4.66667		135.107	0.82579
	21.44	4		0.65571	2.2614	3.66667		134.919	0.82551
	21.46	7		0.6562	2.2614	3.66667		134.711	0.82517
	21.48	4		0.65669	2.2614	4.66667		134.519	0.82487
	21.5	2		0.65718	2.2614	4.83333		134.305	0.82454
	21.52	5		0.65767	2.2614	6.66667		134.122	0.82426
	21.54	4		0.65816	2.2614	5		133.907	0.82394
	21.56	1		0.65866	2.2614	4.5		133.714	0.82363
	21.58	7		0.65915	2.2614	5.16667		133.526	0.82334
	21.6	5		0.65964	2.2614	5.66667		133.314	0.82301
	21.62	2		0.66013	2.2614	5.66667		133.106	0.82267
	21.64	1		0.66062	2.2614	5.16667		132.908	0.8223
	21.66	3		0.66111	2.2614	4.33333		132.713	0.822
	21.68	4		0.6616	2.2614	4.83333		132.508	0.82168
	21.7	1		0.6621	2.2614	4.66667		132.314	0.82137
	21.72	2		0.66259	2.2614	4.5		132.118	0.82107
	21.74	2		0.66308	2.2614	6		131.909	0.82079
	21.76	1		0.66357	2.2614	4		131.722	0.8205
	21.78	3		0.66406	2.2614	5.66667		131.51	0.82017
	21.8	8		0.66455	2.2614	10.1667		131.321	0.81987
	21.82	6		0.66505	2.2614	9.16667		131.103	0.81953
	21.84	2		0.66554	2.2614	7		130.911	0.81922
	21.86	1		0.66603	2.2614	6.5		130.714	0.81891
	21.88	3		0.66652	2.2614	6.66667		130.523	0.81862
	21.9	3		0.66701	2.2614	6.5		130.318	0.81829
	21.92	4		0.6675	2.2614	4.33333		130.109	0.81797
	21.94	1		0.66799	2.2614	3.16667		129.919	0.81769
	21.96	4		0.66849	2.2614	3.83333		129.71	0.81736
	21.98	1		0.66898	2.2614	5.66667		129.514	0.81706
	22	2		0.66947	2.2614	5.5		129.317	0.81676
	22.02	0		0.66996	2.2614	5.16667		129.111	0.81643
	22.04	1		0.67045	2.2614	3.83333		128.915	0.81612
	22.06	3		0.67094	2.2614	4.33333		128.704	0.8158
	22.08	1		0.67144	2.2614	5.16667		128.519	0.81551
	22.1	1		0.67193	2.2614	5.16667		128.305	0.81519
	22.12	2		0.67242	2.2614	6.16667		128.119	0.8149
	22.14	1		0.67291	2.2614	5.5		127.916	0.81458
	22.16	3		0.6734	2.2614	6		127.701	0.81425
	22.18	1		0.67389	2.2614	5.5		127.512	0.81396
	22.2	2		0.67438	2.2614	4.33333		127.321	0.81367
	22.22	0		0.67488	2.2614	4.33333		127.109	0.81334
	22.24	5		0.67537	2.2614	4.16667		126.916	0.81309
	22.26	1		0.67586	2.2614	4.66667		126.704	0.81276
	22.28	4		0.67635	2.2614	4.5		126.515	0.81247
	22.3	2		0.67684	2.2614	3.66667		126.306	0.81215
	22.32	5		0.67733	2.2614	4.5		126.111	0.81185
	22.34	3		0.67783	2.2614	3.83333		125.901	0.8115
	22.36	5		0.67832	2.2614	5.66667		125.706	0.8112
	22.38	4		0.67881	2.2614	4.5		125.521	0.81092
	22.4	2		0.64538	2.26204	8.5		125.301	0.81058
	22.42	2		0.64588	2.26204	5.5		125.112	0.8103
	22.44	2		0.64637	2.26204	5.25		124.904	0.80996
	22.46	1		0.64686	2.26204	4.16667		124.717	0.80968
	22.48	2		0.64735	2.26204	4.33333		124.507	0.80937
	22.5	0		0.64784	2.26204	6.16667		124.308	0.80907
	22.52	3		0.64833	2.26204	4.16667		124.123	0.80879
	22.54	0		0.64882	2.26204	3.83333		123.915	0.80849
	22.56	4		0.64932	2.26204	4.66667		123.704	0.80817
	22.58	2		0.64981	2.26204	4.5		123.514	0.80788
	22.6	3		0.6503	2.26204	5.16667		123.308	0.80756
	22.62	0		0.65079	2.26204	5.33333		123.117	0.80727
	22.64	0		0.65128	2.26204	5.16667		122.916	0.80695
	22.66	0		0.65177	2.26204	4.83333		122.709	0.80663
	22.68	2		0.65227	2.26204	4.16667		122.518	0.80635
	22.7	5		0.65276	2.26204	3.33333		122.323	0.80605
	22.72	3		0.65325	2.26204	4		122.107	0.80573
	22.74	2		0.65374	2.26204	5.83333		121.899	0.80544
	22.76	5		0.65423	2.26204	6.16667		121.709	0.80516
	22.78	2		0.65472	2.26204	6.83333		121.519	0.80487
	22.8	5		0.65521	2.26204	5.16667		121.304	0.80455
	22.82	1		0.65571	2.26204	4.5		121.117	0.80427
	22.84	4		0.6562	2.26204	4.5		120.907	0.80394
	22.86	1		0.65669	2.26204	5.33333		120.716	0.80365
	22.88	3		0.65718	2.26204	5.66667		120.507	0.80333
	22.9	4		0.65767	2.26204	5.83333		120.314	0.80305
	22.92	4		0.65816	2.26204	4.16667		120.094	0.80272
	22.94	2		0.65866	2.26204	4.83333		119.908	0.80243
	22.96	3		0.65915	2.26204	5.5		119.714	0.80215
	22.98	0		0.65964	2.26204	6		119.501	0.80183
	23	1		0.66013	2.26204	6		119.308	0.80154
	23.02	2		0.66062	2.26204	5.66667		119.122	0.80127
	23.04	5		0.66111	2.26204	4.16667		118.911	0.80095
	23.06	2		0.6616	2.26204	5.16667		118.717	0.80066
	23.08	0		0.6621	2.26204	5		118.505	0.80035
	23.1	1		0.66259	2.26204	4.66667		118.314	0.80006
	23.12	3		0.66308	2.26204	5		118.125	0.79978
	23.14	2		0.66357	2.26204	4.83333		117.917	0.79949
	23.16	2		0.66406	2.26204	6.5		117.726	0.79921
	23.18	4		0.66455	2.26204	10.6667		117.513	0.7989
	23.2	2		0.66505	2.26204	9.83333		117.308	0.7986
	23.22	4		0.66554	2.26204	8.33333		117.114	0.79831
	23.24	3		0.66603	2.26204	7.83333		116.924	0.79803
	23.26	2		0.66652	2.26204	7.33333		116.709	0.79772
	23.28	2		0.66701	2.26204	6.5		116.513	0.79744
	23.3	2		0.6675	2.26204	4.5		116.298	0.79712
	23.32	3		0.66799	2.26204	4.33333		116.108	0.79685
	23.34	1		0.66849	2.26204	4.83333		115.92	0.79657
	23.36	3		0.66898	2.26204	6.33333		115.712	0.79627
	23.38	1		0.66947	2.26204	6.83333		115.522	0.79599
	23.4	3		0.66996	2.26204	5.66667		115.313	0.79569
	23.42	1		0.67045	2.26204	4.66667		115.129	0.79542
	23.44	2		0.67094	2.26204	4.83333		114.905	0.79508
	23.46	2		0.67144	2.26204	4.33333		114.714	0.7948
	23.48	5		0.67193	2.26204	3.66667		114.518	0.79452
	23.5	2		0.67242	2.26204	5.66667		114.309	0.79422
	23.52	4		0.67291	2.26204	5.5		114.124	0.79396
	23.54	4		0.6734	2.26204	5.5		113.909	0.79365
	23.56	2		0.67389	2.26204	5.83333		113.718	0.79337
	23.58	2		0.67438	2.26204	5		113.508	0.79307
	23.6	4		0.67488	2.26204	4.33333		113.316	0.7928
	23.62	5		0.67537	2.26204	4		113.11	0.7925
	23.64	1		0.67586	2.26204	5.16667		112.922	0.79223
	23.66	5		0.67635	2.26204	6.33333		112.71	0.79194
	23.68	1		0.67684	2.26204	5.83333		112.518	0.79167
	23.7	2		0.67733	2.26204	5.16667		112.314	0.79138
	23.72	1		0.67783	2.26204	3.83333		112.104	0.79107
	23.74	3		0.67832	2.26204	5.83333		111.905	0.79079
	23.76	3		0.67881	2.26204	4.5		111.709	0.79051
	23.78	3		0.6444	2.26268	4.5		111.518	0.79025
	23.8	2		0.64489	2.26268	2.5		111.321	0.78996
	23.82	1		0.64538	2.26268	8.25		111.096	0.78965
	23.84	3		0.64588	2.26268	6.33333		110.712	0.78911
	23.86	1		0.64637	2.26268	4.5		110.517	0.78883
	23.88	2		0.64686	2.26268	4.16667		110.311	0.78855
	23.9	1		0.64735	2.26268	5.33333		110.121	0.78828
	23.92	4		0.64784	2.26268	6.5		109.906	0.78795
	23.94	2		0.64833	2.26268	4.33333		109.718	0.78767
	23.96	3		0.64882	2.26268	4.33333		109.502	0.78736
	23.98	1		0.64932	2.26268	4		109.311	0.7871
	24	3		0.64981	2.26268	4.33333		109.116	0.78682
	24.02	0		0.6503	2.26268	4		108.9	0.78655
	24.04	3		0.65079	2.26268	5		108.716	0.7863
	24.06	5		0.65128	2.26268	6		108.508	0.78601
	24.08	5		0.65177	2.26268	6		108.316	0.78574
	24.1	5		0.65227	2.26268	4.83333		108.104	0.78545
	24.12	1		0.65276	2.26268	3.33333		107.907	0.7852
	24.14	4		0.65325	2.26268	3.83333		107.716	0.78496
	24.16	3		0.65374	2.26268	5.16667		107.511	0.78467
	24.18	1		0.65423	2.26268	5.16667		107.301	0.78438
	24.2	8		0.65472	2.26268	6.33333		107.105	0.78411
	24.22	1		0.65521	2.26268	5.5		106.912	0.78384
	24.24	3		0.65571	2.26268	4.33333		106.712	0.78354
	24.26	2		0.6562	2.26268	4.16667		106.524	0.78328
	24.28	7		0.65669	2.26268	5.16667		106.313	0.78298
	24.3	4		0.65718	2.26268	6.33333		106.099	0.7827
	24.32	3		0.65767	2.26268	6.33333		105.905	0.78243
	24.34	2		0.65816	2.26268	3.66667		105.712	0.78216
	24.36	2		0.65866	2.26268	5		105.501	0.78187
	24.38	4		0.65915	2.26268	7		105.312	0.78162
	24.4	1		0.65964	2.26268	7.33333		105.099	0.78133
	24.42	3		0.66013	2.26268	7.5		104.91	0.78108
	24.44	5		0.66062	2.26268	5.5		104.715	0.78082
	24.46	2		0.66111	2.26268	4.16667		104.509	0.78054
	24.48	5		0.6616	2.26268	4.33333		104.305	0.78026
	24.5	2		0.6621	2.26268	5		104.104	0.77999
	24.52	4		0.66259	2.26268	5.83333		103.908	0.77973
	24.54	3		0.66308	2.26268	6.66667		103.717	0.77946
	24.56	7		0.66357	2.26268	7		103.509	0.77918
	24.58	4		0.66406	2.26268	8		103.314	0.77892
	24.6	2		0.66455	2.26268	12.3333		103.098	0.77864
	24.62	3		0.66505	2.26268	10.1667		102.904	0.77837
	24.64	1		0.66554	2.26268	8.16667		102.707	0.77808
	24.66	2		0.66603	2.26268	7.16667		102.513	0.77783
	24.68	3		0.66652	2.26268	7.66667		102.311	0.77756
	24.7	4		0.66701	2.26268	6.83333		102.103	0.77727
	24.72	4		0.6675	2.26268	4.83333		101.908	0.77703
	24.74	1		0.66799	2.26268	5.33333		101.717	0.77677
	24.76	3		0.66849	2.26268	5.33333		101.514	0.77651
	24.78	1		0.66898	2.26268	6		101.322	0.77626
	24.8	7		0.66947	2.26268	6.5		101.111	0.77598
	24.82	4		0.66996	2.26268	5.5		100.908	0.77571
	24.84	9		0.67045	2.26268	4.33333		100.716	0.77546
	24.86	5		0.67094	2.26268	4.83333		100.516	0.7752
	24.88	6		0.67144	2.26268	4.33333		100.306	0.77493
	24.9	4		0.67193	2.26268	3.83333		100.112	0.77467
	24.92	6		0.67242	2.26268	5.33333		99.9167	0.77441
	24.94	4		0.67291	2.26268	5.33333		99.7151	0.77413
	24.96	4		0.6734	2.26268	5.33333		99.5134	0.77387
	24.98	8		0.67389	2.26268	6		99.3079	0.7736
	25	11		0.67438	2.26268	5.5		99.096	0.77332
	25.02	2		0.67488	2.26268	4.5		98.9062	0.77308
	25.04	6		0.67537	2.26268	4.16667		98.7152	0.77285
	25.06	4		0.67586	2.26268	4.83333		98.5049	0.77258
	25.08	4		0.67635	2.26268	6.16667		98.3144	0.77234
	25.1	2		0.67684	2.26268	6.33333		98.1044	0.77206
	25.12	3		0.67733	2.26268	5.66667		97.9067	0.77181
	25.14	4		0.67783	2.26268	4		97.7023	0.77154
	25.16	3		0.67832	2.26268	4.66667		97.5056	0.77129
	25.18	3		0.67881	2.26268	4.33333		97.2972	0.77102
	25.2	5		0.64342	2.26332	3		97.1137	0.77079
	25.22	1		0.64391	2.26332	2.25		96.903	0.77053
	25.24	4		0.6444	2.26332	4		96.6989	0.77029
	25.26	2		0.64489	2.26332	3.33333		96.5059	0.77005
	25.28	5		0.64538	2.26332	8		96.298	0.76978
	25.3	5		0.64588	2.26332	7.66667		96.1107	0.76955
	25.32	4		0.64637	2.26332	5.83333		95.9111	0.76929
	25.34	2		0.64686	2.26332	5		95.7068	0.76904
	25.36	5		0.64735	2.26332	5.66667		95.5198	0.7688
	25.38	5		0.64784	2.26332	6.33333		95.3174	0.76854
	25.4	3		0.64833	2.26332	5.66667		95.097	0.76828
	25.42	6		0.64882	2.26332	6		94.9143	0.76804
	25.44	8		0.64932	2.26332	4.83333		94.7169	0.76781
	25.46	6		0.64981	2.26332	4.83333		94.5022	0.76754
	25.48	5		0.6503	2.26332	3.83333		94.3182	0.76732
	25.5	8		0.65079	2.26332	4.33333		94.1169	0.76706
	25.52	5		0.65128	2.26332	5.83333		93.9073	0.76681
	25.54	5		0.65177	2.26332	5.16667		93.7104	0.76654
	25.56	11		0.65227	2.26332	4.33333		93.5147	0.7663
	25.58	11		0.65276	2.26332	3.66667		93.3161	0.76605
	25.6	13		0.65325	2.26332	3.83333		93.099	0.76579
	25.62	7		0.65374	2.26332	5.33333		92.9119	0.76555
	25.64	14		0.65423	2.26332	4.83333		92.71	0.76532
	25.66	6		0.65472	2.26332	6		92.5006	0.76506
	25.68	12		0.65521	2.26332	5.16667		92.3136	0.76483
	25.7	11		0.65571	2.26332	4.5		92.1017	0.76458
	25.72	6		0.6562	2.26332	5		91.9159	0.76436
	25.74	8		0.65669	2.26332	5.5		91.6942	0.76409
	25.76	11		0.65718	2.26332	6.66667		91.5107	0.76387
	25.78	7		0.65767	2.26332	6.33333		91.3055	0.76363
	25.8	7		0.65816	2.26332	4.33333		91.1144	0.76339
	25.82	7		0.65866	2.26332	6.5		90.8932	0.76314
	25.84	7		0.65915	2.26332	8		90.7095	0.76291
	25.86	9		0.65964	2.26332	8.66667		90.5015	0.76267
	25.88	13		0.66013	2.26332	7.33333		90.3135	0.76245
	25.9	6		0.66062	2.26332	4.5		90.1176	0.76222
	25.92	3		0.66111	2.26332	4		89.8984	0.76196
	25.94	2		0.6616	2.26332	4.5		89.7082	0.76173
	25.96	7		0.6621	2.26332	5.33333		89.5001	0.76149
	25.98	6		0.66259	2.26332	5.83333		89.3187	0.76128
	26	10		0.66308	2.26332	5.66667		89.104	0.76103
	26.02	4		0.66357	2.26332	6		88.9129	0.76081
	26.04	6		0.66406	2.26332	8.5		88.7135	0.76058
	26.06	4		0.66455	2.26332	10.1667		88.4983	0.76034
	26.08	8		0.66505	2.26332	8.83333		88.3111	0.76012
	26.1	6		0.66554	2.26332	7		88.0973	0.75988
	26.12	7		0.66603	2.26332	7.33333		87.8967	0.75964
	26.14	8		0.66652	2.26332	7.16667		87.7237	0.75944
	26.16	15		0.66701	2.26332	6.66667		87.4931	0.75919
	26.18	12		0.6675	2.26332	5.66667		87.3113	0.75897
	26.2	12		0.66799	2.26332	5.5		87.1094	0.75874
	26.22	14		0.66849	2.26332	5		86.8898	0.7585
	26.24	9		0.66898	2.26332	5.16667		86.7002	0.75829
	26.26	14		0.66947	2.26332	5.66667		86.4938	0.75805
	26.28	13		0.66996	2.26332	5.33333		86.305	0.75784
	26.3	11		0.67045	2.26332	5		86.1071	0.75763
	26.32	17		0.67094	2.26332	5.5		85.9	0.7574
	26.34	23		0.67144	2.26332	4.5		85.7191	0.75718
	26.36	17		0.67193	2.26332	4.16667		85.4977	0.75694
	26.38	18		0.67242	2.26332	5.83333		85.3077	0.75673
	26.4	12		0.67291	2.26332	6.16667		85.1018	0.7565
	26.42	16		0.6734	2.26332	5.33333		84.9208	0.7563
	26.44	26		0.67389	2.26332	5.83333		84.7028	0.75607
	26.46	14		0.67438	2.26332	5.5		84.492	0.75585
	26.48	19		0.67488	2.26332	4.16667		84.3054	0.75564
	26.5	16		0.67537	2.26332	3.66667		84.1105	0.75542
	26.52	14		0.67586	2.26332	4.5		83.9176	0.75521
	26.54	13		0.67635	2.26332	6.5		83.6976	0.75497
	26.56	17		0.67684	2.26332	6.83333		83.5053	0.75476
	26.58	12		0.67733	2.26332	6.16667		83.3148	0.75456
	26.6	10		0.67783	2.26332	5.83333		83.0944	0.75433
	26.62	16		0.67832	2.26332	5.33333		82.9032	0.75412
	26.64	11		0.67881	2.26332	5.66667		82.7151	0.75393
	26.66	11		0.6793	2.26332	6		82.5134	0.75372
	26.68	7		0.64194	2.26396	3.5		82.3081	0.7535
	26.7	7		0.64243	2.26396	3.75		82.0938	0.75328
	26.72	6		0.64293	2.26396	4.25		81.9092	0.75308
	26.74	5		0.64342	2.26396	3.5		81.7013	0.75284
	26.76	3		0.64391	2.26396	3.16667		81.5041	0.75264
	26.78	11		0.6444	2.26396	4.5		81.3113	0.75243
	26.8	2		0.64489	2.26396	4.66667		81.0985	0.75221
	26.82	8		0.64538	2.26396	7.16667		80.9023	0.75201
	26.84	15		0.64588	2.26396	7.5		80.7031	0.75179
	26.86	7		0.64637	2.26396	5		80.5101	0.75159
	26.88	8		0.64686	2.26396	5.33333		80.3066	0.75138
	26.9	15		0.64735	2.26396	6		80.1258	0.75119
	26.92	15		0.64784	2.26396	6.5		79.9086	0.75096
	26.94	20		0.64833	2.26396	5.83333		79.7184	0.75079
	26.96	22		0.64882	2.26396	5.83333		79.5041	0.75058
	26.98	18		0.64932	2.26396	5		79.3068	0.75038
	27	30		0.64981	2.26396	5		79.1206	0.75018
	27.02	32		0.6503	2.26396	3.16667		78.9051	0.74997
	27.04	36		0.65079	2.26396	4.16667		78.7138	0.74977
	27.06	37		0.65128	2.26396	6.33333		78.511	0.74956
	27.08	31		0.65177	2.26396	6.16667		78.3052	0.74934
	27.1	37		0.65227	2.26396	4.5		78.1121	0.74915
	27.12	33		0.65276	2.26396	4.5		77.9009	0.74894
	27.14	41		0.65325	2.26396	3.83333		77.7143	0.74875
	27.16	49		0.65374	2.26396	4.33333		77.5154	0.74855
	27.18	43		0.65423	2.26396	4		77.2999	0.74833
	27.2	40		0.65472	2.26396	4.33333		77.1058	0.74815
	27.22	45		0.65521	2.26396	4.33333		76.9082	0.74795
	27.24	53		0.65571	2.26396	4		76.7067	0.74776
	27.26	45		0.6562	2.26396	4.83333		76.5096	0.74758
	27.28	53		0.65669	2.26396	5.33333		76.3237	0.74739
	27.3	45		0.65718	2.26396	5.16667		76.1072	0.74719
	27.32	39		0.65767	2.26396	8.16667		75.9185	0.74701
	27.34	43		0.65816	2.26396	5.16667		75.7032	0.7468
	27.36	27		0.65866	2.26396	6.16667		75.511	0.74661
	27.38	32		0.65915	2.26396	6.5		75.314	0.74643
	27.4	28		0.65964	2.26396	8.33333		75.1265	0.74625
	27.42	20		0.66013	2.26396	7		74.9147	0.74605
	27.44	21		0.66062	2.26396	4.5		74.6959	0.74585
	27.46	15		0.66111	2.26396	4.83333		74.5263	0.74569
	27.48	17		0.6616	2.26396	4.33333		74.3164	0.7455
	27.5	7		0.6621	2.26396	5.66667		74.1019	0.7453
	27.52	10		0.66259	2.26396	7		73.9061	0.74512
	27.54	23		0.66308	2.26396	7		73.7148	0.74495
	27.56	18		0.66357	2.26396	5.5		73.505	0.74477
	27.58	16		0.66406	2.26396	8.5		73.2955	0.74457
	27.6	11		0.66455	2.26396	10.8333		73.1045	0.7444
	27.62	15		0.66505	2.26396	10		72.9152	0.74423
	27.64	23		0.66554	2.26396	6.66667		72.7284	0.74406
	27.66	34		0.66603	2.26396	6.16667		72.5041	0.74385
	27.68	29		0.66652	2.26396	6.5		72.3099	0.74367
	27.7	44		0.66701	2.26396	6.66667		72.1187	0.74349
	27.72	48		0.6675	2.26396	7		71.9021	0.74331
	27.74	56		0.66799	2.26396	5.16667		71.7088	0.74313
	27.76	59		0.66849	2.26396	4.66667		71.498	0.74292
	27.78	65		0.66898	2.26396	3.83333		71.3103	0.74275
	27.8	76		0.66947	2.26396	4.66667		71.0979	0.74257
	27.82	81		0.66996	2.26396	5.33333		70.9006	0.7424
	27.84	87		0.67045	2.26396	5		70.7088	0.74224
	27.86	101		0.67094	2.26396	5.33333		70.5189	0.74211
	27.88	101		0.67144	2.26396	5		70.3243	0.74194
	27.9	97		0.67193	2.26396	5		70.1043	0.74176
	27.92	116		0.67242	2.26396	5.66667		69.9177	0.74159
	27.94	120		0.67291	2.26396	6.5		69.719	0.74142
	27.96	119		0.6734	2.26396	5.66667		69.5166	0.74121
	27.98	122		0.67389	2.26396	4.5		69.3147	0.74104
	28	117		0.67438	2.26396	4.5		69.1185	0.74087
	28.02	127		0.67488	2.26396	4.5		68.9086	0.74071
	28.04	118		0.67537	2.26396	3.33333		68.7052	0.74054
	28.06	139		0.67586	2.26396	3.33333		68.5169	0.7404
	28.08	123		0.67635	2.26396	4.16667		68.3051	0.74022
	28.1	110		0.67684	2.26396	4.83333		68.109	0.74006
	28.12	89		0.67733	2.26396	6.5		67.9193	0.73991
	28.14	98		0.67783	2.26396	7.16667		67.7227	0.73976
	28.16	71		0.67832	2.26396	5.83333		67.5104	0.73955
	28.18	67		0.67881	2.26396	6		67.3111	0.7394
	28.2	51		0.6793	2.26396	5.16667		67.0978	0.73923
	28.22	48		0.64096	2.26459	5		66.9082	0.73907
	28.24	45		0.64145	2.26459	4		66.7021	0.73891
	28.26	37		0.64194	2.26459	3.75		66.517	0.73879
	28.28	23		0.64243	2.26459	3.66667		66.3247	0.73865
	28.3	30		0.64293	2.26459	4.16667		66.1197	0.73849
	28.32	16		0.64342	2.26459	3.16667		65.8996	0.73831
	28.34	18		0.64391	2.26459	3.33333		65.7044	0.73817
	28.36	35		0.6444	2.26459	4.33333		65.5169	0.738
	28.38	17		0.64489	2.26459	5.33333		65.302	0.73784
	28.4	38		0.64538	2.26459	5.66667		65.1028	0.73769
	28.42	44		0.64588	2.26459	6		64.9036	0.73754
	28.44	58		0.64637	2.26459	5.33333		64.7056	0.73739
	28.46	82		0.64686	2.26459	4.83333		64.5054	0.7372
	28.48	85		0.64735	2.26459	5		64.3059	0.73705
	28.5	113		0.64784	2.26459	5.5		64.0954	0.73689
	28.52	136		0.64833	2.26459	5.66667		63.9085	0.73675
	28.54	179		0.64882	2.26459	6.33333		63.7117	0.73661
	28.56	205		0.64932	2.26459	6		63.5159	0.73648
	28.58	246		0.64981	2.26459	6		63.3128	0.73633
	28.6	254		0.6503	2.26459	5.83333		63.1031	0.73618
	28.62	314		0.65079	2.26459	4		62.9104	0.73605
	28.64	325		0.65128	2.26459	6.33333		62.7205	0.73591
	28.66	364		0.65177	2.26459	6.16667		62.5041	0.73578
	28.68	424		0.65227	2.26459	4.66667		62.3159	0.73565
	28.7	461		0.65276	2.26459	5.16667		62.0988	0.73549
	28.72	442		0.65325	2.26459	4.83333		61.9235	0.73537
	28.74	489		0.65374	2.26459	5.5		61.699	0.73522
	28.76	499		0.65423	2.26459	5.5		61.507	0.73507
	28.78	531		0.65472	2.26459	4.33333		61.309	0.73493
	28.8	545		0.65521	2.26459	4.16667		61.1236	0.73482
	28.82	604		0.65571	2.26459	4.33333		60.922	0.73467
	28.84	572		0.6562	2.26459	4.66667		60.7308	0.73454
	28.86	498		0.65669	2.26459	5.83333		60.5067	0.7344
	28.88	500		0.65718	2.26459	5.16667		60.318	0.73427
	28.9	523		0.65767	2.26459	7		60.123	0.73415
	28.92	515		0.65816	2.26459	5		59.9145	0.73401
	28.94	445		0.65866	2.26459	6.83333		59.7071	0.73388
	28.96	481		0.65915	2.26459	6		59.4986	0.73372
	28.98	426		0.65964	2.26459	7.66667		59.3058	0.7336
	29	379		0.66013	2.26459	6.66667		59.1136	0.73348
	29.02	344		0.66062	2.26459	5		58.9132	0.73336
	29.04	333		0.66111	2.26459	5.16667		58.7073	0.73322
	29.06	257		0.6616	2.26459	4.5		58.5035	0.7331
	29.08	235		0.6621	2.26459	5.5		58.3053	0.73298
	29.1	203		0.66259	2.26459	7.33333		58.1191	0.73286
	29.12	163		0.66308	2.26459	6		57.9087	0.73274
	29.14	146		0.66357	2.26459	4.16667		57.7118	0.73262
	29.16	122		0.66406	2.26459	6.83333		57.5078	0.73252
	29.18	139		0.66455	2.26459	9.5		57.3127	0.7324
	29.2	173		0.66505	2.26459	10.1667		57.1064	0.73228
	29.22	184		0.66554	2.26459	6.5		56.9144	0.73216
	29.24	245		0.66603	2.26459	6.5		56.6985	0.73204
	29.26	290		0.66652	2.26459	6.16667		56.5056	0.7319
	29.28	347		0.66701	2.26459	6.33333		56.2929	0.73178
	29.3	484		0.6675	2.26459	6.5		56.099	0.73167
	29.32	622		0.66799	2.26459	4.5		55.91	0.73156
	29.34	822		0.66849	2.26459	4.66667		55.7137	0.73145
	29.36	963		0.66898	2.26459	3.83333		55.5032	0.73133
	29.38	1205		0.66947	2.26459	4.5		55.3143	0.73123
	29.4	1391		0.66996	2.26459	5.16667		55.1232	0.73111
	29.42	1784		0.67045	2.26459	5.33333		54.9139	0.731
	29.44	1978		0.67094	2.26459	5.33333		54.703	0.7309
	29.46	2359		0.67144	2.26459	5.16667		54.5065	0.73079
	29.48	2792		0.67193	2.26459	4.83333		54.3079	0.73068
	29.5	3218		0.67242	2.26459	5.33333		54.1054	0.73058
	29.52	3594		0.67291	2.26459	5.66667		53.9207	0.73049
	29.54	4004		0.6734	2.26459	4.66667		53.6996	0.73037
	29.56	4563		0.67389	2.26459	3.33333		53.5196	0.73028
	29.58	5057		0.67438	2.26459	3.33333		53.2981	0.73017
	29.6	5550		0.67488	2.26459	5.16667		53.1038	0.73008
	29.62	6318		0.67537	2.26459	4.16667		52.9064	0.72998
	29.64	6857		0.67586	2.26459	3.33333		52.7148	0.72988
	29.66	7671		0.67635	2.26459	4		52.5074	0.72979
	29.68	8404		0.67684	2.26459	4.33333		52.3112	0.7297
	29.7	9026		0.67733	2.26459	6		52.1144	0.7296
	29.72	9813		0.67783	2.26459	8		51.9194	0.72951
	29.74	10621		0.67832	2.26459	7.33333		51.703	0.72941
	29.76	11483		0.67881	2.26459	5.83333		51.5099	0.72929
	29.78	12239		0.6793	2.26459	5		51.3167	0.72919
	29.8	13371		0.63998	2.26523	3.5		51.1001	0.72909
	29.82	14193		0.64047	2.26523	4.5		50.9111	0.729
	29.84	15334		0.64096	2.26523	4.75		50.7218	0.72892
	29.86	16472		0.64145	2.26523	4.16667		50.4975	0.72883
	29.88	17937		0.64194	2.26523	4.83333		50.3115	0.72875
	29.9	19548		0.64243	2.26523	4.33333		50.0988	0.72866
	29.92	21863		0.64293	2.26523	4		49.9093	0.72858
	29.94	24210		0.64342	2.26523	2.83333		49.7111	0.72849
	29.96	27956		0.64391	2.26523	3		49.496	0.72839
	29.98	32712		0.6444	2.26523	4		49.3003	0.7283
	30	41381		0.64489	2.26523	4.83333		49.1061	0.72823
	30.02	60278		0.64538	2.26523	5.33333		48.9119	0.72814
	30.04	136499		0.64588	2.26523	6		48.7039	0.72805
	30.06	1848837		0.64637	2.26523	5.5		48.5018	0.728
	30.08	5.49031e+06		0.64686	2.26523	5.5		48.3133	0.72793
	30.1	2.29164e+06		0.64735	2.26523	4.66667		48.112	0.72785
	30.12	115879		0.64784	2.26523	4.33333		47.9017	0.72777
	30.14	24290		0.64833	2.26523	5.33333		47.7017	0.72769
	30.16	17135		0.64882	2.26523	5.66667		47.5008	0.72761
	30.18	9612		0.64932	2.26523	5.33333		47.3272	0.72754
	30.2	3962		0.64981	2.26523	5.5		47.1183	0.72746
	30.22	2326		0.6503	2.26523	5.16667		46.9063	0.72738
	30.24	2177		0.65079	2.26523	4		46.7071	0.72732
	30.26	2264		0.65128	2.26523	5.33333		46.5101	0.72725
	30.28	2340		0.65177	2.26523	5.33333		46.3122	0.72721
	30.3	2390		0.65227	2.26523	5.33333		46.099	0.72713
	30.32	2447		0.65276	2.26523	4.83333		45.9006	0.72706
	30.34	2472		0.65325	2.26523	4.33333		45.7164	0.72701
	30.36	2462		0.65374	2.26523	5		45.4926	0.72694
	30.38	2491		0.65423	2.26523	5.66667		45.3018	0.72688
	30.4	2416		0.65472	2.26523	5		45.1018	0.72682
	30.42	2259		0.65521	2.26523	4.5		44.9078	0.72675
	30.44	2226		0.65571	2.26523	3.66667		44.7054	0.7267
	30.46	2101		0.6562	2.26523	4.33333		44.514	0.72663
	30.48	1990		0.65669	2.26523	5		44.2955	0.72654
	30.5	1883		0.65718	2.26523	4		44.1048	0.72648
	30.52	1825		0.65767	2.26523	6.33333		43.905	0.72643
	30.54	1609		0.65816	2.26523	5.16667		43.7039	0.72638
	30.56	1541		0.65866	2.26523	5.66667		43.5078	0.72634
	30.58	1351		0.65915	2.26523	5		43.3129	0.72632
	30.6	1257		0.65964	2.26523	5.83333		43.1225	0.72627
	30.62	1105		0.66013	2.26523	6.33333		42.8985	0.72621
	30.64	935		0.66062	2.26523	6.83333		42.7231	0.72616
	30.66	885		0.66111	2.26523	7		42.5076	0.72611
	30.68	786		0.6616	2.26523	5.33333		42.3183	0.72605
	30.7	686		0.6621	2.26523	5.66667		42.0983	0.726
	30.72	593		0.66259	2.26523	6.83333		41.9089	0.72596
	30.74	511		0.66308	2.26523	5.5		41.6814	0.72591
	30.76	448		0.66357	2.26523	4		41.5159	0.72587
	30.78	353		0.66406	2.26523	5		41.3115	0.72582
	30.8	344		0.66455	2.26523	7.5		41.1225	0.72578
	30.82	270		0.66505	2.26523	8.16667		40.8997	0.72574
	30.84	242		0.66554	2.26523	7.33333		40.6972	0.72569
	30.86	169		0.66603	2.26523	5.83333		40.5189	0.72566
	30.88	184		0.66652	2.26523	6.33333		40.3032	0.72563
	30.9	159		0.66701	2.26523	6		40.1159	0.72559
	30.92	140		0.6675	2.26523	6		39.9202	0.72556
	30.94	123		0.66799	2.26523	5		39.7071	0.72553
	30.96	115		0.66849	2.26523	5.16667		39.507	0.7255
	30.98	109		0.66898	2.26523	4.66667		39.3199	0.72549
	31	93		0.66947	2.26523	5.16667		39.1052	0.72546
	31.02	84		0.66996	2.26523	6		38.9192	0.72543
	31.04	88		0.67045	2.26523	6.66667		38.7009	0.7254
	31.06	88		0.67094	2.26523	5		38.5154	0.72537
	31.08	95		0.67144	2.26523	5		38.3255	0.72532
	31.1	97		0.67193	2.26523	4		38.1033	0.72529
	31.12	99		0.67242	2.26523	5		37.9141	0.72528
	31.14	103		0.67291	2.26523	4.83333		37.7148	0.72525
	31.16	113		0.6734	2.26523	4		37.5061	0.72524
	31.18	103		0.67389	2.26523	2.66667		37.3034	0.72522
	31.2	79		0.67438	2.26523	4.16667		37.1118	0.72521
	31.22	78		0.67488	2.26523	5.66667		36.9207	0.72519
	31.24	111		0.67537	2.26523	5.16667		36.7021	0.72517
	31.26	100		0.67586	2.26523	4.16667		36.5053	0.72516
	31.28	95		0.67635	2.26523	3.5		36.3113	0.72513
	31.3	88		0.67684	2.26523	3.5		36.1227	0.72513
	31.32	80		0.67733	2.26523	4.66667		35.9106	0.72511
	31.34	88		0.67783	2.26523	5.83333		35.7173	0.7251
	31.36	75		0.67832	2.26523	6.16667		35.5023	0.7251
	31.38	64		0.67881	2.26523	5		35.3045	0.72507
	31.4	69		0.6793	2.26523	4.33333		35.1073	0.72507
	31.42	63		0.67979	2.26523	2.75		34.9085	0.72507
	31.44	61		0.6385	2.26587	3.25		34.7089	0.72506
	31.46	33		0.63899	2.26587	2.25		34.4947	0.72506
	31.48	51		0.63949	2.26587	2.25		34.3171	0.72507
	31.5	34		0.63998	2.26587	3.16667		34.1132	0.72507
	31.52	44		0.64047	2.26587	4.5		33.8924	0.72508
	31.54	35		0.64096	2.26587	5		33.6981	0.72508
	31.56	30		0.64145	2.26587	3.83333		33.5102	0.72508
	31.58	25		0.64194	2.26587	4.83333		33.3143	0.72512
	31.6	20		0.64243	2.26587	4.33333		33.1136	0.72512
	31.62	24		0.64293	2.26587	3.66667		32.9103	0.72513
	31.64	32		0.64342	2.26587	3.66667		32.7143	0.72514
	31.66	12		0.64391	2.26587	3.66667		32.5063	0.72515
	31.68	15		0.6444	2.26587	3.16667		32.3017	0.72516
	31.7	17		0.64489	2.26587	4		32.105	0.72518
	31.72	15		0.64538	2.26587	4.66667		31.9149	0.7252
	31.74	26		0.64588	2.26587	4.66667		31.7022	0.72522
	31.76	17		0.64637	2.26587	4.83333		31.51	0.72524
	31.78	26		0.64686	2.26587	4.83333		31.3179	0.72526
	31.8	22		0.64735	2.26587	4.83333		31.0964	0.7253
	31.82	18		0.64784	2.26587	4.83333		30.9043	0.72532
	31.84	17		0.64833	2.26587	4.16667		30.7093	0.72535
	31.86	22		0.64882	2.26587	4.5		30.5173	0.72538
	31.88	26		0.64932	2.26587	4.83333		30.3017	0.7254
	31.9	30		0.64981	2.26587	6		30.1146	0.72543
	31.92	28		0.6503	2.26587	5.83333		29.9161	0.72546
	31.94	26		0.65079	2.26587	4.66667		29.6928	0.7255
	31.96	21		0.65128	2.26587	5		29.506	0.72554
	31.98	22		0.65177	2.26587	4.66667		29.3093	0.72558
	32	37		0.65227	2.26587	6.66667		29.0998	0.72562
	32.02	25		0.65276	2.26587	5.5		28.906	0.72566
	32.04	43		0.65325	2.26587	5.66667		28.499	0.72575
	32.06	35		0.65374	2.26587	4.83333		28.3187	0.72581
	32.08	28		0.65423	2.26587	6.33333		28.1034	0.72586
	32.1	19		0.65472	2.26587	6.33333		27.9134	0.72591
	32.12	24		0.65521	2.26587	6.16667		27.6938	0.72597
	32.14	31		0.65571	2.26587	4.5		27.5136	0.72602
	32.16	18		0.6562	2.26587	4.66667		27.3171	0.7261
	32.18	17		0.65669	2.26587	5.33333		27.112	0.72615
	32.2	17		0.65718	2.26587	4.66667		26.9153	0.72621
	32.22	12		0.65767	2.26587	5.33333		26.7075	0.72628
	32.24	15		0.65816	2.26587	4.33333		26.5064	0.72635
	32.26	15		0.65866	2.26587	5.33333		26.3077	0.7264
	32.28	9		0.65915	2.26587	5.66667		26.1166	0.72647
	32.3	8		0.65964	2.26587	5.66667		25.8963	0.72655
	32.32	5		0.66013	2.26587	6.33333		25.7195	0.72661
	32.34	2		0.66062	2.26587	6.16667		25.5077	0.72669
	32.36	8		0.66111	2.26587	6.16667		25.3151	0.72675
	32.38	4		0.6616	2.26587	5.83333		25.1167	0.72684
	32.4	7		0.6621	2.26587	5.83333		24.9114	0.72693
	32.42	4		0.66259	2.26587	6.66667		24.705	0.72702
	32.44	5		0.66308	2.26587	5.5		24.5079	0.72711
	32.46	4		0.66357	2.26587	4		24.3071	0.7272
	32.48	8		0.66406	2.26587	5.33333		24.0922	0.7273
	32.5	6		0.66455	2.26587	7.83333		23.909	0.72739
	32.52	7		0.66505	2.26587	7.5		23.7191	0.72748
	32.54	4		0.66554	2.26587	6.16667		23.4896	0.7276
	32.56	3		0.66603	2.26587	5.83333		23.3119	0.72766
	32.58	7		0.66652	2.26587	7.5		23.1253	0.72776
	32.6	9		0.66701	2.26587	6.33333		22.9069	0.72788
	32.62	8		0.6675	2.26587	5.83333		22.7142	0.72799
	32.64	7		0.66799	2.26587	6		22.5104	0.72811
	32.66	9		0.66849	2.26587	5.5		22.3133	0.72827
	32.68	7		0.66898	2.26587	5.16667		22.1149	0.72839
	32.7	10		0.66947	2.26587	4.66667		21.9266	0.72851
	32.72	9		0.66996	2.26587	6.16667		21.71	0.72866
	32.74	10		0.67045	2.26587	6.66667		21.5106	0.72878
	32.76	8		0.67094	2.26587	4.16667		21.3096	0.72891
	32.78	8		0.67144	2.26587	5.33333		21.1055	0.72904
	32.8	7		0.67193	2.26587	5.83333		20.9135	0.72918
	32.82	6		0.67242	2.26587	6.83333		20.6989	0.72933
	32.84	5		0.67291	2.26587	6.33333		20.512	0.72947
	32.86	2		0.6734	2.26587	3.5		20.3151	0.72961
	32.88	3		0.67389	2.26587	3.83333		20.1074	0.72977
	32.9	7		0.67438	2.26587	5.33333		19.9135	0.72992
	32.92	2		0.67488	2.26587	6.5		19.7001	0.7301
	32.94	4		0.67537	2.26587	6.16667		19.5097	0.73026
	32.96	5		0.67586	2.26587	6		19.3114	0.73043
	32.98	6		0.67635	2.26587	5.33333		19.1182	0.73061
	33	0		0.67684	2.26587	4		18.9026	0.73081
	33.02	4		0.67733	2.26587	3.66667		18.7157	0.73097
	33.04	5		0.67783	2.26587	4.16667		18.5121	0.73117
	33.06	4		0.67832	2.26587	4.5		18.3098	0.73136
	33.08	1		0.67881	2.26587	4.83333		18.1204	0.73155
	33.1	4		0.6793	2.26587	4.33333		17.8988	0.73178
	33.12	3		0.67979	2.26587	3.66667		17.7137	0.73196
	33.14	5		0.63752	2.26651	4		17.5099	0.73218
	33.16	5		0.63801	2.26651	3.5		17.2885	0.73243
	33.18	3		0.6385	2.26651	3.33333		17.0995	0.73263
	33.2	1		0.63899	2.26651	2.33333		16.9072	0.73287
	33.22	3		0.63949	2.26651	3.33333		16.706	0.73308
	33.24	3		0.63998	2.26651	3.5		16.5221	0.73331
	33.26	3		0.64047	2.26651	5		16.2946	0.73358
	33.28	2		0.64096	2.26651	5.33333		16.1079	0.73381
	33.3	1		0.64145	2.26651	3.66667		15.9142	0.73406
	33.32	2		0.64194	2.26651	4.83333		15.7153	0.73432
	33.34	5		0.64243	2.26651	4.5		15.4999	0.73461
	33.36	1		0.64293	2.26651	4.66667		15.3074	0.73486
	33.38	2		0.64342	2.26651	4.33333		15.112	0.73514
	33.4	5		0.64391	2.26651	3.83333		14.9069	0.73544
	33.42	2		0.6444	2.26651	2.83333		14.6974	0.73574
	33.44	7		0.64489	2.26651	4		14.5176	0.73602
	33.46	2		0.64538	2.26651	6.5		14.3023	0.73637
	33.48	3		0.64588	2.26651	6		14.1094	0.73669
	33.5	3		0.64637	2.26651	6		13.8999	0.73704
	33.52	1		0.64686	2.26651	4.33333		13.7125	0.73736
	33.54	0		0.64735	2.26651	4.83333		13.4995	0.73773
	33.56	5		0.64784	2.26651	5.66667		13.3079	0.73808
	33.58	1		0.64833	2.26651	4.66667		13.1065	0.73844
	33.6	3		0.64882	2.26651	4.66667		12.9022	0.73883
	33.62	2		0.64932	2.26651	4.66667		12.7027	0.73921
	33.64	5		0.64981	2.26651	5.33333		12.494	0.73963
	33.66	1		0.6503	2.26651	4.16667		12.3156	0.74001
	33.68	5		0.65079	2.26651	4		12.1054	0.74048
	33.7	2		0.65128	2.26651	4.66667		11.9093	0.74092
	33.72	3		0.65177	2.26651	4.83333		11.7181	0.74135
	33.74	2		0.65227	2.26651	7		11.5067	0.74184
	33.76	2		0.65276	2.26651	5.83333		11.3051	0.74232
	33.78	6		0.65325	2.26651	5.83333		10.9162	0.74327
	33.8	4		0.65374	2.26651	4.66667		10.7218	0.74383
	33.82	2		0.65423	2.26651	6.16667		10.4955	0.74441
	33.84	0		0.65472	2.26651	7.5		10.3148	0.74493
	33.86	4		0.65521	2.26651	6.33333		10.1061	0.74553
	33.88	1		0.65571	2.26651	4.83333		9.9165	0.74609
	33.9	2		0.6562	2.26651	5		9.7204	0.74673
	33.92	0		0.65669	2.26651	5.33333		9.5084	0.74742
	33.94	3		0.65718	2.26651	3.83333		9.2817	0.74815
	33.96	4		0.65767	2.26651	4.66667		9.13215	0.7487
	33.98	1		0.65816	2.26651	3.66667		8.9084	0.74954
	34	2		0.65866	2.26651	4.16667		8.7047	0.75027
	34.02	2		0.65915	2.26651	5.33333		8.4969	0.75108
	34.04	2		0.65964	2.26651	4.33333		8.29725	0.75188
	34.06	0		0.66013	2.26651	5		8.1067	0.75273
	34.08	1		0.66062	2.26651	6		7.89835	0.75359
	34.1	2		0.66111	2.26651	6.33333		7.7063	0.75452
	34.12	1		0.6616	2.26651	6		7.50605	0.75547
	34.14	1		0.6621	2.26651	6		7.3073	0.75647
	34.16	2		0.66259	2.26651	5.83333		7.09975	0.75752
	34.18	0		0.66308	2.26651	5.66667		6.9004	0.75861
	34.2	5		0.66357	2.26651	5.33333		6.70255	0.75975
	34.22	4		0.66406	2.26651	6.66667		6.50645	0.76092
	34.24	2		0.66455	2.26651	7.83333		6.30835	0.76218
	34.26	1		0.66505	2.26651	7.33333		6.10225	0.76359
	34.28	2		0.66554	2.26651	7		5.89475	0.76499
	34.3	1		0.66603	2.26651	6.66667		5.6976	0.76639
	34.32	2		0.66652	2.26651	8.5		5.49895	0.7679
	34.34	0		0.66701	2.26651	7.33333		5.31115	0.76942
	34.36	2		0.6675	2.26651	7		5.108	0.77106
	34.38	4		0.66799	2.26651	7.16667		4.90955	0.77287
	34.4	1		0.66849	2.26651	5.83333		4.69705	0.77494
	34.42	2		0.66898	2.26651	5		4.50045	0.77704
	34.44	1		0.66947	2.26651	5		4.32645	0.77905
	34.46	2		0.66996	2.26651	5.83333		4.10625	0.78159
	34.48	2		0.67045	2.26651	6		3.89155	0.78433
	34.5	0		0.67094	2.26651	4.16667		3.70595	0.787
	34.52	4		0.67144	2.26651	5.5		3.51455	0.78982
	34.54	2		0.67193	2.26651	7		3.3057	0.79319
	34.56	2		0.67242	2.26651	8		3.1031	0.79696
	34.58	2		0.67291	2.26651	7		2.9145	0.8008
	34.6	0		0.6734	2.26651	4		2.72465	0.8049
	34.62	3		0.67389	2.26651	4		2.48045	0.8111
	34.64	1		0.67438	2.26651	6		2.29995	0.81671
	34.66	1		0.67488	2.26651	6.33333		2.0946	0.82453
	34.68	1		0.67537	2.26651	5.83333		2.0605	0.83061
	34.7	1		0.67586	2.26651	6.83333
	34.72	0		0.67635	2.26651	6
	34.74	1		0.67684	2.26651	4.66667
	34.76	2		0.67733	2.26651	4.5
	34.78	2		0.67783	2.26651	4.66667
	34.8	1		0.67832	2.26651	4.66667
	34.82	2		0.67881	2.26651	4.83333
	34.84	0		0.6793	2.26651	4
	34.86	2		0.67979	2.26651	3.66667
	34.88	1		0.68028	2.26651	4.75
	34.9	1		0.63654	2.26715	6.5
	34.92	2		0.63703	2.26715	4.25
	34.94	4		0.63752	2.26715	3.83333
	34.96	0		0.63801	2.26715	3.33333
	34.98	0		0.6385	2.26715	3.66667
	35	0		0.63899	2.26715	4.5
	35.02	1		0.63949	2.26715	5.5
	35.04	2		0.63998	2.26715	5.5
	35.06	2		0.64047	2.26715	5.66667
	35.08	1		0.64096	2.26715	5
	35.1	2		0.64145	2.26715	3
	35.12	1		0.64194	2.26715	3.33333
	35.14	2		0.64243	2.26715	3.83333
	35.16	4		0.64293	2.26715	4.83333
	35.18	0		0.64342	2.26715	4.66667
	35.2	1		0.64391	2.26715	4.33333
	35.22	1		0.6444	2.26715	3.66667
	35.24	2		0.64489	2.26715	4.5
	35.26	1		0.64538	2.26715	6.33333
	35.28	0		0.64588	2.26715	5.5
	35.3	4		0.64637	2.26715	4.33333
	35.32	0		0.64686	2.26715	2.66667
	35.34	0		0.64735	2.26715	4
	35.36	0		0.64784	2.26715	5.33333
	35.38	0		0.64833	2.26715	4.16667
	35.4	4		0.64882	2.26715	4.5
	35.42	2		0.64932	2.26715	5.66667
	35.44	3		0.64981	2.26715	6.16667
	35.46	3		0.6503	2.26715	4.16667
	35.48	2		0.65079	2.26715	4.5
	35.5	3		0.65128	2.26715	5.33333
	35.52	0		0.65177	2.26715	5.83333
	35.54	0		0.65227	2.26715	6.16667
	35.56	0		0.65276	2.26715	5.83333
	35.58	2		0.65325	2.26715	6.16667
	35.6	2		0.65374	2.26715	4.16667
	35.62	0		0.65423	2.26715	6
	35.64	2		0.65472	2.26715	7.33333
	35.66	0		0.65521	2.26715	7
	35.68	1		0.65571	2.26715	5.5
	35.7	2		0.6562	2.26715	4.5
	35.72	4		0.65669	2.26715	5.5
	35.74	3		0.65718	2.26715	4.33333
	35.76	2		0.65767	2.26715	4.16667
	35.78	1		0.65816	2.26715	3
	35.8	2		0.65866	2.26715	3.66667
	35.82	2		0.65915	2.26715	4.5
	35.84	2		0.65964	2.26715	4.5
	35.86	1		0.66013	2.26715	5
	35.88	4		0.66062	2.26715	5.33333
	35.9	1		0.66111	2.26715	5.83333
	35.92	2		0.6616	2.26715	6.16667
	35.94	0		0.6621	2.26715	5.5
	35.96	0		0.66259	2.26715	7.16667
	35.98	5		0.66308	2.26715	7
	36	4		0.66357	2.26715	7
	36.02	3		0.66406	2.26715	7.83333
	36.04	1		0.66455	2.26715	9.5
	36.06	4		0.66505	2.26715	7.5
	36.08	2		0.66554	2.26715	6.83333
	36.1	3		0.66603	2.26715	6.83333
	36.12	4		0.66652	2.26715	9.83333
	36.14	3		0.66701	2.26715	7.83333
	36.16	4		0.6675	2.26715	7.66667
	36.18	1		0.66799	2.26715	7.16667
	36.2	3		0.66849	2.26715	6
	36.22	2		0.66898	2.26715	5.33333
	36.24	1		0.66947	2.26715	5.33333
	36.26	4		0.66996	2.26715	4.83333
	36.28	1		0.67045	2.26715	4
	36.3	3		0.67094	2.26715	3.66667
	36.32	4		0.67144	2.26715	5
	36.34	1		0.67193	2.26715	8.33333
	36.36	0		0.67242	2.26715	8.5
	36.38	0		0.67291	2.26715	7.5
	36.4	2		0.6734	2.26715	4.5
	36.42	2		0.67389	2.26715	4.83333
	36.44	4		0.67438	2.26715	5
	36.46	3		0.67488	2.26715	5.83333
	36.48	2		0.67537	2.26715	5.33333
	36.5	0		0.67586	2.26715	7.16667
	36.52	0		0.67635	2.26715	7.33333
	36.54	1		0.67684	2.26715	5.33333
	36.56	0		0.67733	2.26715	5.16667
	36.58	0		0.67783	2.26715	5.16667
	36.6	1		0.67832	2.26715	5.66667
	36.62	0		0.67881	2.26715	5.66667
	36.64	3		0.6793	2.26715	4.83333
	36.66	1		0.67979	2.26715	5.66667
	36.68	1		0.68028	2.26715	5.16667
	36.7	1		0.63506	2.26779	3.75
	36.72	2		0.63555	2.26779	3.5
	36.74	1		0.63604	2.26779	6.25
	36.76	1		0.63654	2.26779	6.5
	36.78	0		0.63703	2.26779	5
	36.8	2		0.63752	2.26779	3.66667
	36.82	1		0.63801	2.26779	3.5
	36.84	1		0.6385	2.26779	4.16667
	36.86	0		0.63899	2.26779	5
	36.88	0		0.63949	2.26779	5.66667
	36.9	1		0.63998	2.26779	6.16667
	36.92	1		0.64047	2.26779	6
	36.94	1		0.64096	2.26779	5.5
	36.96	0		0.64145	2.26779	3.83333
	36.98	2		0.64194	2.26779	3.66667
	37	2		0.64243	2.26779	4.66667
	37.02	0		0.64293	2.26779	5.33333
	37.04	4		0.64342	2.26779	4.5
	37.06	2		0.64391	2.26779	4.16667
	37.08	1		0.6444	2.26779	3.66667
	37.1	2		0.64489	2.26779	5.5
	37.12	0		0.64538	2.26779	7.16667
	37.14	2		0.64588	2.26779	5.5
	37.16	0		0.64637	2.26779	4
	37.18	2		0.64686	2.26779	2.5
	37.2	1		0.64735	2.26779	3.16667
	37.22	0		0.64784	2.26779	4.33333
	37.24	1		0.64833	2.26779	5.16667
	37.26	2		0.64882	2.26779	5.33333
	37.28	2		0.64932	2.26779	6.5
	37.3	0		0.64981	2.26779	5.5
	37.32	2		0.6503	2.26779	3.83333
	37.34	4		0.65079	2.26779	4.5
	37.36	1		0.65128	2.26779	5.66667
	37.38	4		0.65177	2.26779	6.83333
	37.4	0		0.65227	2.26779	5.66667
	37.42	1		0.65276	2.26779	4.83333
	37.44	0		0.65325	2.26779	5.16667
	37.46	0		0.65374	2.26779	5.5
	37.48	2		0.65423	2.26779	6
	37.5	3		0.65472	2.26779	6.16667
	37.52	1		0.65521	2.26779	5.83333
	37.54	3		0.65571	2.26779	5.66667
	37.56	1		0.6562	2.26779	5.66667
	37.58	3		0.65669	2.26779	5.83333
	37.6	2		0.65718	2.26779	4.66667
	37.62	2		0.65767	2.26779	3.83333
	37.64	0		0.65816	2.26779	3.16667
	37.66	2		0.65866	2.26779	3.83333
	37.68	1		0.65915	2.26779	4.66667
	37.7	0		0.65964	2.26779	4
	37.72	1		0.66013	2.26779	4.66667
	37.74	0		0.66062	2.26779	4.66667
	37.76	2		0.66111	2.26779	5.16667
	37.78	1		0.6616	2.26779	4.83333
	37.8	0		0.6621	2.26779	5.5
	37.82	2		0.66259	2.26779	8
	37.84	0		0.66308	2.26779	8.16667
	37.86	2		0.66357	2.26779	7.66667
	37.88	0		0.66406	2.26779	8
	37.9	0		0.66455	2.26779	8.66667
	37.92	4		0.66505	2.26779	7.16667
	37.94	1		0.66554	2.26779	6
	37.96	3		0.66603	2.26779	6.16667
	37.98	1		0.66652	2.26779	8.16667
	38	1		0.66701	2.26779	6.83333
	38.02	2		0.6675	2.26779	6.5
	38.04	3		0.66799	2.26779	6
	38.06	0		0.66849	2.26779	6
	38.08	3		0.66898	2.26779	5.83333
	38.1	2		0.66947	2.26779	6
	38.12	1		0.66996	2.26779	4.83333
	38.14	1		0.67045	2.26779	4
	38.16	2		0.67094	2.26779	4.66667
	38.18	3		0.67144	2.26779	4.83333
	38.2	2		0.67193	2.26779	7.16667
	38.22	2		0.67242	2.26779	6.83333
	38.24	1		0.67291	2.26779	5.83333
	38.26	1		0.6734	2.26779	5
	38.28	1		0.67389	2.26779	6
	38.3	1		0.67438	2.26779	4.83333
	38.32	0		0.67488	2.26779	5.16667
	38.34	0		0.67537	2.26779	4.66667
	38.36	0		0.67586	2.26779	6.16667
	38.38	2		0.67635	2.26779	6.16667
	38.4	1		0.67684	2.26779	5
	38.42	2		0.67733	2.26779	5.16667
	38.44	6		0.67783	2.26779	6.83333
	38.46	1		0.67832	2.26779	7
	38.48	1		0.67881	2.26779	6.33333
	38.5	1		0.6793	2.26779	5.16667
	38.52	5		0.67979	2.26779	5.33333
	38.54	0		0.68028	2.26779	4.5
	38.56	1		0.63408	2.26842	4
	38.58	0		0.63457	2.26842	4
	38.6	1		0.63506	2.26842	4.66667
	38.62	2		0.63555	2.26842	4.83333
	38.64	1		0.63604	2.26842	5.5
	38.66	0		0.63654	2.26842	5.83333
	38.68	1		0.63703	2.26842	4
	38.7	0		0.63752	2.26842	4.5
	38.72	2		0.63801	2.26842	4.5
	38.74	2		0.6385	2.26842	5
	38.76	0		0.63899	2.26842	6.16667
	38.78	0		0.63949	2.26842	5.16667
	38.8	2		0.63998	2.26842	5
	38.82	0		0.64047	2.26842	5
	38.84	2		0.64096	2.26842	4.66667
	38.86	0		0.64145	2.26842	3.33333
	38.88	2		0.64194	2.26842	4
	38.9	2		0.64243	2.26842	4.66667
	38.92	0		0.64293	2.26842	4.33333
	38.94	0		0.64342	2.26842	4.33333
	38.96	0		0.64391	2.26842	5.5
	38.98	0		0.6444	2.26842	4.83333
	39	2		0.64489	2.26842	5.83333
	39.02	2		0.64538	2.26842	6.33333
	39.04	0		0.64588	2.26842	4.33333
	39.06	2		0.64637	2.26842	3
	39.08	0		0.64686	2.26842	3.16667
	39.1	0		0.64735	2.26842	3.33333
	39.12	2		0.64784	2.26842	4
	39.14	0		0.64833	2.26842	4.16667
	39.16	2		0.64882	2.26842	4.33333
	39.18	1		0.64932	2.26842	5
	39.2	1		0.64981	2.26842	6
	39.22	2		0.6503	2.26842	4.16667
	39.24	2		0.65079	2.26842	5.16667
	39.26	1		0.65128	2.26842	5.16667
	39.28	2		0.65177	2.26842	6.66667
	39.3	1		0.65227	2.26842	5.5
	39.32	0		0.65276	2.26842	5
	39.34	1		0.65325	2.26842	4.16667
	39.36	0		0.65374	2.26842	5.16667
	39.38	3		0.65423	2.26842	5
	39.4	0		0.65472	2.26842	4.83333
	39.42	1		0.65521	2.26842	5.33333
	39.44	2		0.65571	2.26842	5
	39.46	0		0.6562	2.26842	4.83333
	39.48	1		0.65669	2.26842	4.66667
	39.5	0		0.65718	2.26842	5.33333
	39.52	0		0.65767	2.26842	5.16667
	39.54	2		0.65816	2.26842	3.5
	39.56	1		0.65866	2.26842	3.83333
	39.58	0		0.65915	2.26842	4.16667
	39.6	2		0.65964	2.26842	5
	39.62	0		0.66013	2.26842	5.66667
	39.64	1		0.66062	2.26842	4.83333
	39.66	2		0.66111	2.26842	5.16667
	39.68	1		0.6616	2.26842	4.83333
	39.7	0		0.6621	2.26842	5.66667
	39.72	3		0.66259	2.26842	8.5
	39.74	1		0.66308	2.26842	9.5
	39.76	0		0.66357	2.26842	8.66667
	39.78	2		0.66406	2.26842	7.66667
	39.8	1		0.66455	2.26842	9
	39.82	1		0.66505	2.26842	7.83333
	39.84	2		0.66554	2.26842	6.33333
	39.86	1		0.66603	2.26842	6.16667
	39.88	2		0.66652	2.26842	7.5
	39.9	1		0.66701	2.26842	6.83333
	39.92	1		0.6675	2.26842	5.5
	39.94	1		0.66799	2.26842	4.33333
	39.96	0		0.66849	2.26842	5.16667
	39.98	0		0.66898	2.26842	5.66667
	40	2		0.66947	2.26842	5.83333
	40.02	1		0.66996	2.26842	6
	40.04	3		0.67045	2.26842	4.83333
	40.06	1		0.67094	2.26842	4.66667
	40.08	2		0.67144	2.26842	5.33333
	40.1	0		0.67193	2.26842	6.33333
	40.12	0		0.67242	2.26842	5.66667
	40.14	0		0.67291	2.26842	5.5
	40.16	2		0.6734	2.26842	5.66667
	40.18	1		0.67389	2.26842	6.33333
	40.2	0		0.67438	2.26842	4.83333
	40.22	0		0.67488	2.26842	3.66667
	40.24	2		0.67537	2.26842	3.66667
	40.26	0		0.67586	2.26842	6.33333
	40.28	5		0.67635	2.26842	6.5
	40.3	2		0.67684	2.26842	4.33333
	40.32	2		0.67733	2.26842	4.33333
	40.34	1		0.67783	2.26842	5.66667
	40.36	1		0.67832	2.26842	5.66667
	40.38	1		0.67881	2.26842	5.83333
	40.4	0		0.6793	2.26842	5.83333
	40.42	1		0.67979	2.26842	6.16667
	40.44	1		0.68028	2.26842	5.33333
	40.46	2		0.68077	2.26842	4.75
	40.48	0		0.6331	2.26906	5.75
	40.5	0		0.63359	2.26906	6.25
	40.52	1		0.63408	2.26906	4.5
	40.54	3		0.63457	2.26906	4.66667
	40.56	0		0.63506	2.26906	5.83333
	40.58	1		0.63555	2.26906	5.16667
	40.6	1		0.63604	2.26906	4.5
	40.62	1		0.63654	2.26906	4.33333
	40.64	0		0.63703	2.26906	4.66667
	40.66	0		0.63752	2.26906	5.5
	40.68	3		0.63801	2.26906	5.66667
	40.7	0		0.6385	2.26906	5
	40.72	1		0.63899	2.26906	5.33333
	40.74	0		0.63949	2.26906	3.66667
	40.76	1		0.63998	2.26906	3.66667
	40.78	1		0.64047	2.26906	3.5
	40.8	2		0.64096	2.26906	5.5
	40.82	2		0.64145	2.26906	4.5
	40.84	3		0.64194	2.26906	5.16667
	40.86	2		0.64243	2.26906	5.16667
	40.88	4		0.64293	2.26906	3.83333
	40.9	0		0.64342	2.26906	4.5
	40.92	5		0.64391	2.26906	5.66667
	40.94	5		0.6444	2.26906	5.5
	40.96	2		0.64489	2.26906	5.16667
	40.98	1		0.64538	2.26906	5.83333
	41	2		0.64588	2.26906	3.83333
	41.02	3		0.64637	2.26906	3.66667
	41.04	0		0.64686	2.26906	3.16667
	41.06	0		0.64735	2.26906	4.5
	41.08	4		0.64784	2.26906	5.16667
	41.1	0		0.64833	2.26906	5.16667
	41.12	0		0.64882	2.26906	5
	41.14	4		0.64932	2.26906	5.16667
	41.16	1		0.64981	2.26906	6.16667
	41.18	1		0.6503	2.26906	4.66667
	41.2	0		0.65079	2.26906	5.16667
	41.22	4		0.65128	2.26906	5.16667
	41.24	2		0.65177	2.26906	6
	41.26	0		0.65227	2.26906	5.66667
	41.28	1		0.65276	2.26906	5
	41.3	1		0.65325	2.26906	4.16667
	41.32	4		0.65374	2.26906	5.83333
	41.34	1		0.65423	2.26906	4.83333
	41.36	1		0.65472	2.26906	4.16667
	41.38	0		0.65521	2.26906	4.16667
	41.4	3		0.65571	2.26906	3.83333
	41.42	4		0.6562	2.26906	4.5
	41.44	3		0.65669	2.26906	5.16667
	41.46	1		0.65718	2.26906	5.83333
	41.48	3		0.65767	2.26906	5
	41.5	1		0.65816	2.26906	3.66667
	41.52	3		0.65866	2.26906	3.83333
	41.54	1		0.65915	2.26906	5.16667
	41.56	1		0.65964	2.26906	4.66667
	41.58	0		0.66013	2.26906	5
	41.6	0		0.66062	2.26906	3.33333
	41.62	0		0.66111	2.26906	4.16667
	41.64	1		0.6616	2.26906	4.83333
	41.66	2		0.6621	2.26906	6.5
	41.68	1		0.66259	2.26906	8.33333
	41.7	0		0.66308	2.26906	9.16667
	41.72	1		0.66357	2.26906	8.66667
	41.74	2		0.66406	2.26906	7.66667
	41.76	3		0.66455	2.26906	9
	41.78	2		0.66505	2.26906	8.5
	41.8	0		0.66554	2.26906	7.16667
	41.82	0		0.66603	2.26906	7.33333
	41.84	1		0.66652	2.26906	5.83333
	41.86	1		0.66701	2.26906	6.66667
	41.88	1		0.6675	2.26906	4.66667
	41.9	1		0.66799	2.26906	4.5
	41.92	2		0.66849	2.26906	5
	41.94	0		0.66898	2.26906	6
	41.96	0		0.66947	2.26906	4.83333
	41.98	0		0.66996	2.26906	5.66667
	42	3		0.67045	2.26906	5
	42.02	0		0.67094	2.26906	5.16667
	42.04	0		0.67144	2.26906	5.5
	42.06	0		0.67193	2.26906	5.5
	42.08	1		0.67242	2.26906	4.66667
	42.1	4		0.67291	2.26906	5.5
	42.12	4		0.6734	2.26906	6
	42.14	2		0.67389	2.26906	7.33333
	42.16	0		0.67438	2.26906	6
	42.18	3		0.67488	2.26906	4.16667
	42.2	0		0.67537	2.26906	3.5
	42.22	0		0.67586	2.26906	4.83333
	42.24	3		0.67635	2.26906	6
	42.26	3		0.67684	2.26906	6
	42.28	0		0.67733	2.26906	5.16667
	42.3	1		0.67783	2.26906	6.16667
	42.32	2		0.67832	2.26906	6.16667
	42.34	0		0.67881	2.26906	5.33333
	42.36	0		0.6793	2.26906	5.33333
	42.38	3		0.67979	2.26906	5.16667
	42.4	2		0.68028	2.26906	4.5
	42.42	3		0.68077	2.26906	5.66667
	42.44	1		0.63162	2.2697	3.5
	42.46	3		0.63211	2.2697	4.75
	42.48	4		0.6326	2.2697	5.5
	42.5	4		0.6331	2.2697	5.33333
	42.52	0		0.63359	2.2697	5.66667
	42.54	2		0.63408	2.2697	5
	42.56	1		0.63457	2.2697	4.83333
	42.58	2		0.63506	2.2697	6.33333
	42.6	2		0.63555	2.2697	5.83333
	42.62	2		0.63604	2.2697	4.66667
	42.64	0		0.63654	2.2697	3.66667
	42.66	0		0.63703	2.2697	4.33333
	42.68	1		0.63752	2.2697	5.66667
	42.7	0		0.63801	2.2697	5.66667
	42.72	0		0.6385	2.2697	4.33333
	42.74	0		0.63899	2.2697	4.83333
	42.76	0		0.63949	2.2697	3
	42.78	1		0.63998	2.2697	2.83333
	42.8	0		0.64047	2.2697	2.66667
	42.82	0		0.64096	2.2697	4.33333
	42.84	1		0.64145	2.2697	3.83333
	42.86	5		0.64194	2.2697	5.16667
	42.88	5		0.64243	2.2697	5
	42.9	0		0.64293	2.2697	4.5
	42.92	2		0.64342	2.2697	5.16667
	42.94	1		0.64391	2.2697	5.5
	42.96	0		0.6444	2.2697	6.66667
	42.98	2		0.64489	2.2697	5.33333
	43	2		0.64538	2.2697	5.33333
	43.02	3		0.64588	2.2697	4.5
	43.04	1		0.64637	2.2697	4.5
	43.06	1		0.64686	2.2697	3.33333
	43.08	1		0.64735	2.2697	5.16667
	43.1	1		0.64784	2.2697	5.66667
	43.12	2		0.64833	2.2697	4.83333
	43.14	1		0.64882	2.2697	5.16667
	43.16	0		0.64932	2.2697	5.66667
	43.18	3		0.64981	2.2697	7.33333
	43.2	3		0.6503	2.2697	4.83333
	43.22	1		0.65079	2.2697	4.83333
	43.24	0		0.65128	2.2697	5
	43.26	3		0.65177	2.2697	4.66667
	43.28	2		0.65227	2.2697	4.16667
	43.3	1		0.65276	2.2697	4.83333
	43.32	3		0.65325	2.2697	3.66667
	43.34	5		0.65374	2.2697	4.66667
	43.36	3		0.65423	2.2697	4.83333
	43.38	3		0.65472	2.2697	4.5
	43.4	1		0.65521	2.2697	3.66667
	43.42	3		0.65571	2.2697	3.83333
	43.44	2		0.6562	2.2697	4.83333
	43.46	3		0.65669	2.2697	5.33333
	43.48	1		0.65718	2.2697	6
	43.5	1		0.65767	2.2697	5.66667
	43.52	0		0.65816	2.2697	4
	43.54	1		0.65866	2.2697	3.83333
	43.56	1		0.65915	2.2697	5.5
	43.58	1		0.65964	2.2697	5.5
	43.6	0		0.66013	2.2697	4.83333
	43.62	1		0.66062	2.2697	3.66667
	43.64	2		0.66111	2.2697	5
	43.66	3		0.6616	2.2697	5.83333
	43.68	3		0.6621	2.2697	5.83333
	43.7	0		0.66259	2.2697	7.16667
	43.72	0		0.66308	2.2697	8
	43.74	1		0.66357	2.2697	9
	43.76	2		0.66406	2.2697	7.66667
	43.78	2		0.66455	2.2697	8.66667
	43.8	1		0.66505	2.2697	8.16667
	43.82	1		0.66554	2.2697	8.83333
	43.84	1		0.66603	2.2697	8
	43.86	0		0.66652	2.2697	6.66667
	43.88	2		0.66701	2.2697	7.5
	43.9	1		0.6675	2.2697	5.5
	43.92	0		0.66799	2.2697	4.83333
	43.94	0		0.66849	2.2697	4.33333
	43.96	1		0.66898	2.2697	5.33333
	43.98	1		0.66947	2.2697	4.33333
	44	3		0.66996	2.2697	6.16667
	44.02	2		0.67045	2.2697	4.66667
	44.04	0		0.67094	2.2697	5
	44.06	1		0.67144	2.2697	4.83333
	44.08	3		0.67193	2.2697	5
	44.1	1		0.67242	2.2697	4
	44.12	2		0.67291	2.2697	4.83333
	44.14	2		0.6734	2.2697	5.83333
	44.16	1		0.67389	2.2697	6
	44.18	1		0.67438	2.2697	5.66667
	44.2	2		0.67488	2.2697	3.66667
	44.22	2		0.67537	2.2697	3.5
	44.24	1		0.67586	2.2697	5.33333
	44.26	1		0.67635	2.2697	6.83333
	44.28	2		0.67684	2.2697	6.5
	44.3	2		0.67733	2.2697	5.66667
	44.32	0		0.67783	2.2697	4.66667
	44.34	2		0.67832	2.2697	5.16667
	44.36	2		0.67881	2.2697	4.66667
	44.38	5		0.6793	2.2697	5.33333
	44.4	0		0.67979	2.2697	5.16667
	44.42	4		0.68028	2.2697	5.66667
	44.44	1		0.68077	2.2697	6.5
	44.46	0		0.68127	2.2697	7
	44.48	0		0.63064	2.27034	9.25
	44.5	2		0.63113	2.27034	6.25
	44.52	1		0.63162	2.27034	3.25
	44.54	2		0.63211	2.27034	5.33333
	44.56	1		0.6326	2.27034	5.83333
	44.58	0		0.6331	2.27034	6.16667
	44.6	2		0.63359	2.27034	6.5
	44.62	2		0.63408	2.27034	5.83333
	44.64	0		0.63457	2.27034	5.66667
	44.66	3		0.63506	2.27034	5.66667
	44.68	0		0.63555	2.27034	4.33333
	44.7	3		0.63604	2.27034	4.83333
	44.72	2		0.63654	2.27034	3.83333
	44.74	2		0.63703	2.27034	5.83333
	44.76	0		0.63752	2.27034	6.33333
	44.78	4		0.63801	2.27034	5.33333
	44.8	2		0.6385	2.27034	4.5
	44.82	3		0.63899	2.27034	5
	44.84	1		0.63949	2.27034	3.5
	44.86	1		0.63998	2.27034	3.5
	44.88	2		0.64047	2.27034	2.5
	44.9	5		0.64096	2.27034	4.16667
	44.92	3		0.64145	2.27034	5
	44.94	3		0.64194	2.27034	5.16667
	44.96	3		0.64243	2.27034	5.16667
[truncated: 18,303 more rows]

## Sheet: Figure 3
Fig. 3b					Fig. 3c				Fig. 3d
	PHE (20 K)		PHE (2 K)			PHE				FFT result
	f (deg.)	PHC (W-1 cm-1)	f (deg.)	PHC (W-1 cm-1)		f (deg.)	T (K)	PHC (W-1 cm-1)		n	Intensity	n	Intensity	n	Intensity	n	Intensity	n	Intensity	n	Intensity	n	Intensity	n	Intensity	n	Intensity
	0	4.46285e-06	0	-4.22011e-06		0	2	-4.22011e-06		0	0.02526	0	0.0239	0	0.01078	0	0.00584	0	0.00516	0	0.00763	0	0.00207	0	0.00207	0	0.00375
	5	-0.00284	2	0.00181		2	2	0.00181		0.33149	5.31858e-18	0.32668	0.000479435	0.32521	0.000405303	0.32967	1.10317e-18	0.33149	2.04721e-18	0.32877	1.43119e-18	0.32877	5.10501e-19	0.32877	5.10501e-19	0.33241	0.00236
	10	-0.0054	4	0.00986		4	2	0.00986		0.66298	5.19274e-18	0.65337	0.000681936	0.65041	0.000640792	0.65935	1.54938e-18	0.66298	6.52721e-19	0.65753	1.17235e-18	0.65753	7.24782e-19	0.65753	7.24782e-19	0.66482	0.00121
	15	-0.00687	6	0.01018		6	2	0.01018		0.99448	0.00367	0.98005	0.00356	0.97562	0.00276	0.98902	0.00103	0.99448	0.00192	0.9863	0.000581495	0.9863	0.000195557	0.9863	0.000195557	0.99723	0.000786355
	20	-0.01159	8	0.01474		8	2	0.01474		1.32597	8.02729e-18	1.30673	0.00172	1.30083	0.00172	1.3187	1.96546e-18	1.32597	3.12212e-18	1.31507	7.79385e-19	1.31507	5.02938e-19	1.31507	5.02938e-19	1.32964	0.00289
	25	-0.01446	10	0.01394		10	2	0.01394		1.65746	6.89849e-18	1.63341	0.00433	1.62604	0.0043	1.64837	1.75601e-18	1.65746	2.08436e-18	1.64384	3.30511e-18	1.64384	1.07605e-18	1.64384	1.07605e-18	1.66205	0.01
	30	-0.01884	12	0.01137		12	2	0.01137		1.98895	0.20745	1.9601	0.10716	1.95124	0.07207	1.97805	0.0587	1.98895	0.07719	1.9726	0.03629	1.9726	0.02631	1.9726	0.02631	1.99446	0.03295
	35	-0.02185	14	0.01232		14	2	0.01232		2.32044	8.50727e-18	2.28678	0.00814	2.27645	0.00834	2.30772	3.16844e-19	2.32044	2.23005e-18	2.30137	6.95481e-19	2.30137	2.03381e-19	2.30137	2.03381e-19	2.32687	0.00997
	40	-0.02422	16	0.01222		16	2	0.01222		2.65193	2.54616e-18	2.61346	0.00542	2.60166	0.00538	2.6374	2.00202e-18	2.65193	3.8549e-18	2.63014	5.00035e-19	2.63014	9.53828e-19	2.63014	9.53828e-19	2.65928	0.00275
	45	-0.02564	18	0.00858		18	2	0.00858		2.98343	0.00506	2.94015	0.00799	2.92687	0.00669	2.96707	0.00172	2.98343	0.003	2.9589	0.000856106	2.9589	0.000639851	2.9589	0.000639851	2.99169	0.00126
	50	-0.02853	20	0.000777556		20	2	0.000777556		3.31492	2.53008e-18	3.26683	0.00532	3.25207	0.00507	3.29674	2.44167e-18	3.31492	2.24358e-19	3.28767	3.88074e-19	3.28767	4.35877e-19	3.28767	4.35877e-19	3.3241	0.000723465
	55	-0.0279	22	-0.00774		22	2	-0.00774		3.64641	6.63522e-18	3.59351	0.0088	3.57728	0.00812	3.62642	3.7785e-18	3.64641	3.45598e-18	3.61644	2.5659e-18	3.61644	2.1899e-18	3.61644	2.1899e-18	3.65651	0.00127
	60	-0.02885	24	-0.01514		24	2	-0.01514		3.9779	0.17068	3.92019	0.07868	3.90249	0.0505	3.95609	0.03433	3.9779	0.03738	3.94521	0.01314	3.94521	0.00662	3.94521	0.00662	3.98892	0.0058
	65	-0.02648	26	-0.03031		26	2	-0.03031		4.30939	8.97888e-18	4.24688	0.00875	4.22769	0.00897	4.28577	1.98477e-18	4.30939	4.07707e-18	4.27397	1.03839e-18	4.27397	6.53192e-20	4.27397	6.53192e-20	4.32133	0.00152
	70	-0.02246	28	-0.05231		28	2	-0.05231		4.64088	2.23172e-18	4.57356	0.00381	4.5529	0.00382	4.61544	3.58497e-18	4.64088	3.35828e-18	4.60274	2.15193e-18	4.60274	1.60596e-18	4.60274	1.60596e-18	4.65374	0.000459987
	75	-0.01785	30	-0.07679		30	2	-0.07679		4.97238	0.00402	4.90024	0.00251	4.87811	0.00292	4.94512	0.00131	4.97238	0.000834214	4.93151	0.000771471	4.93151	0.000205703	4.93151	0.000205703	4.98615	0.000659885
	80	-0.01223	32	-0.10652		32	2	-0.10652		5.30387	4.41609e-18	5.22692	0.00243	5.20332	0.00214	5.27479	3.09006e-18	5.30387	1.33903e-18	5.26027	4.04424e-18	5.26027	1.53113e-18	5.26027	1.53113e-18	5.31856	0.000185663
	85	-0.00603	34	-0.14045		34	2	-0.14045		5.63536	1.37928e-17	5.55361	0.00322	5.52852	0.00255	5.60447	1.30644e-18	5.63536	2.51519e-18	5.58904	2.50113e-18	5.58904	1.58107e-18	5.58904	1.58107e-18	5.65097	0.00021383
	90	7.97896e-05	36	-0.16479		36	2	-0.16479		5.96685	0.05722	5.88029	0.02035	5.85373	0.0104	5.93414	0.00562	5.96685	0.00471	5.91781	0.0014	5.91781	0.000707965	5.91781	0.000707965	5.98338	0.000919318
	95	0.00607	38	-0.18446		38	2	-0.18446		6.29834	9.37132e-18	6.20697	0.00398	6.17894	0.00313	6.26382	2.52951e-18	6.29834	4.10357e-18	6.24658	8.62674e-19	6.24658	1.47253e-18	6.24658	1.47253e-18	6.31579	0.000288344
	100	0.0133	40	-0.19049		40	2	-0.19049		6.62983	5.75046e-19	6.53366	0.00186	6.50414	0.00129	6.59349	1.34026e-18	6.62983	2.70362e-18	6.57534	1.79584e-18	6.57534	1.25916e-18	6.57534	1.25916e-18	6.6482	0.000205222
	105	0.01843	42	-0.19682		42	2	-0.19682		6.96133	0.00404	6.86034	0.00211	6.82935	0.000939511	6.92316	0.000511942	6.96133	0.000180699	6.90411	0.000107932	6.90411	0.000335564	6.90411	0.000335564	6.98061	0.000558982
	110	0.02453	44	-0.19956		44	2	-0.19956		7.29282	1.39855e-17	7.18702	0.000727963	7.15456	0.00059662	7.25284	3.21301e-18	7.29282	4.33644e-18	7.23288	2.22717e-18	7.23288	1.89146e-18	7.23288	1.89146e-18	7.31302	0.000190019
	115	0.02652	46	-0.19957		46	2	-0.19957		7.62431	1.0555e-17	7.5137	0.000493476	7.47977	0.000312112	7.58251	4.01009e-18	7.62431	2.03705e-18	7.56164	1.82546e-18	7.56164	1.80532e-18	7.56164	1.80532e-18	7.64543	0.0005135
	120	0.02993	48	-0.20057		48	2	-0.20057		7.9558	1.0555e-17	7.84039	0.00578	7.80497	0.00183	7.91219	0.00124	7.9558	0.00174	7.89041	0.000491096	7.89041	0.000200894	7.89041	0.000200894	7.97784	0.00171
	125	0.02991	50	-0.19833		50	2	-0.19833		8.28729	3.54252e-18	8.16707	0.00292	8.13018	0.00168	8.24186	3.0144e-18	8.28729	2.52235e-18	8.21918	6.67362e-19	8.21918	1.34099e-18	8.21918	1.34099e-18	8.31025	0.000511594
	130	0.02986	52	-0.19517		52	2	-0.19517		8.61878	3.78434e-18	8.49375	0.00201	8.45539	0.00101	8.57154	2.81854e-18	8.61878	1.54882e-18	8.54795	1.70497e-18	8.54795	5.41424e-19	8.54795	5.41424e-19	8.64266	0.000126561
	135	0.02739	54	-0.19594		54	2	-0.19594		8.95028	0.00344	8.82044	0.00274	8.7806	0.000974543	8.90121	0.000153531	8.95028	0.00072246	8.87671	0.000174824	8.87671	0.000154752	8.87671	0.000154752	8.97507	5.1441e-05
	140	0.0236	56	-0.19615		56	2	-0.19615		9.28177	1.11822e-17	9.14712	0.00133	9.1058	0.000693782	9.23089	3.10961e-18	9.28177	4.66306e-18	9.20548	8.36643e-19	9.20548	8.26571e-19	9.20548	8.26571e-19	9.30748	5.64894e-05
	145	0.02034	58	-0.19425		58	2	-0.19425		9.61326	9.58709e-18	9.4738	0.00218	9.43101	0.000918116	9.56056	4.98603e-18	9.61326	1.10083e-18	9.53425	2.00089e-18	9.53425	1.41874e-18	9.53425	1.41874e-18	9.63989	0.000414288
	150	0.01652	60	-0.19605		60	2	-0.19605		9.94475	9.58709e-18	9.80048	0.00836	9.75622	0.00226	9.89023	0.000679716	9.94475	0.000839235	9.86301	0.000262768	9.86301	0.000330704	9.86301	0.000330704	9.9723	0.00144
	155	0.01343	62	-0.1965		62	2	-0.1965		10.2762	1.31884e-17	10.1272	0.00256	10.0814	0.00109	10.2199	9.62545e-19	10.2762	2.97376e-18	10.1918	4.91875e-19	10.1918	3.91274e-19	10.1918	3.91274e-19	10.3047	0.000478133
	160	0.00868	64	-0.20178		64	2	-0.20178		10.6077	1.68603e-17	10.4538	0.00087364	10.4066	0.000283403	10.5496	1.53988e-18	10.6077	5.48431e-18	10.5206	6.38473e-19	10.5206	1.2009e-18	10.5206	1.2009e-18	10.6371	0.000384368
	165	0.00606	66	-0.19957		66	2	-0.19957		10.9392	0.00272	10.7805	0.000787484	10.7318	0.000321786	10.8793	0.000143994	10.9392	0.000332081	10.8493	0.00010151	10.8493	8.79017e-05	10.8493	8.79017e-05	10.9695	0.00111
	170	0.00375	68	-0.20316		68	2	-0.20316		11.2707	5.75366e-18	11.1072	0.000562479	11.0571	0.000309771	11.2089	2.14102e-18	11.2707	1.34088e-18	11.1781	2.41047e-18	11.1781	6.50864e-19	11.1781	6.50864e-19	11.3019	0.000242785
	175	0.00177	70	-0.20862		70	2	-0.20862		11.6022	6.38948e-18	11.4339	0.000603308	11.3823	0.00019008	11.5386	2.21933e-19	11.6022	2.18466e-18	11.5069	1.06332e-18	11.5069	9.3912e-20	11.5069	9.3912e-20	11.6343	0.000519497
	180	0.000431893	72	-0.21247		72	2	-0.21247		11.9337	0.01036	11.7606	0.00226	11.7075	0.000345868	11.8683	0.00025401	11.9337	0.000351813	11.8356	0.000148669	11.8356	0.000136448	11.8356	0.000136448	11.9668	0.00185
	185	-0.00292	74	-0.21967		74	2	-0.21967
	190	-0.00425	76	-0.22432		76	2	-0.22432
	195	-0.00782	78	-0.22497		78	2	-0.22497
	200	-0.01193	80	-0.2327		80	2	-0.2327
	205	-0.01496	82	-0.2334		82	2	-0.2334
	210	-0.01869	84	-0.2252		84	2	-0.2252
	215	-0.02214	86	-0.20598		86	2	-0.20598
	220	-0.02466	88	-0.16903		88	2	-0.16903
	225	-0.02573	90	-0.12288		90	2	-0.12288
	230	-0.02736	92	-0.06311		92	2	-0.06311
	235	-0.02824	94	-0.00221		94	2	-0.00221
	240	-0.02708	96	0.05842		96	2	0.05842
	245	-0.02546	98	0.10981		98	2	0.10981
	250	-0.02343	100	0.14541		100	2	0.14541
	255	-0.02013	102	0.17686		102	2	0.17686
	260	-0.01341	104	0.19971		104	2	0.19971
	265	-0.0074	106	0.21253		106	2	0.21253
	270	-0.00265	108	0.22592		108	2	0.22592
	275	0.00193	110	0.23742		110	2	0.23742
	280	0.01244	112	0.24707		112	2	0.24707
	285	0.01742	114	0.24611		114	2	0.24611
	290	0.02252	116	0.25094		116	2	0.25094
	295	0.02578	118	0.25208		118	2	0.25208
	300	0.02903	120	0.25023		120	2	0.25023
	305	0.02862	122	0.24624		122	2	0.24624
	310	0.0296	124	0.24161		124	2	0.24161
	315	0.028	126	0.23717		126	2	0.23717
	320	0.02424	128	0.23443		128	2	0.23443
	325	0.02089	130	0.21814		130	2	0.21814
	330	0.01803	132	0.21007		132	2	0.21007
	335	0.01598	134	0.19966		134	2	0.19966
	340	0.01141	136	0.17922		136	2	0.17922
	345	0.00704	138	0.16268		138	2	0.16268
	350	0.00396	140	0.13669		140	2	0.13669
	355	0.00409	142	0.11504		142	2	0.11504
	360	-0.00181	144	0.08195		144	2	0.08195
		--	146	0.04509		146	2	0.04509
		--	148	0.00773		148	2	0.00773
		--	150	-0.03401		150	2	-0.03401
		--	152	-0.06881		152	2	-0.06881
		--	154	-0.09119		154	2	-0.09119
		--	156	-0.10561		156	2	-0.10561
		--	158	-0.10487		158	2	-0.10487
		--	160	-0.09875		160	2	-0.09875
		--	162	-0.08844		162	2	-0.08844
		--	164	-0.07682		164	2	-0.07682
		--	166	-0.06326		166	2	-0.06326
		--	168	-0.04831		168	2	-0.04831
		--	170	-0.03447		170	2	-0.03447
		--	172	-0.0221		172	2	-0.0221
		--	174	-0.01607		174	2	-0.01607
		--	176	-0.01129		176	2	-0.01129
		--	178	-0.01038		178	2	-0.01038
		--	180	-0.00131		180	2	-0.00131
		--	182	0.000844325		182	2	0.000844325
		--	184	0.00671		184	2	0.00671
		--	186	0.00596		186	2	0.00596
		--	188	0.01042		188	2	0.01042
		--	190	0.01276		190	2	0.01276
		--	192	0.01475		192	2	0.01475
		--	194	0.01381		194	2	0.01381
		--	196	0.01284		196	2	0.01284
		--	198	0.0108		198	2	0.0108
		--	200	0.0057		200	2	0.0057
		--	202	-0.00122		202	2	-0.00122
		--	204	-0.01107		204	2	-0.01107
		--	206	-0.02387		206	2	-0.02387
		--	208	-0.04356		208	2	-0.04356
		--	210	-0.06956		210	2	-0.06956
		--	212	-0.09947		212	2	-0.09947
		--	214	-0.13164		214	2	-0.13164
		--	216	-0.15986		216	2	-0.15986
		--	218	-0.17617		218	2	-0.17617
		--	220	-0.18794		220	2	-0.18794
		--	222	-0.19229		222	2	-0.19229
		--	224	-0.19322		224	2	-0.19322
		--	226	-0.19698		226	2	-0.19698
		--	228	-0.19316		228	2	-0.19316
		--	230	-0.19722		230	2	-0.19722
		--	232	-0.19301		232	2	-0.19301
		--	234	-0.19528		234	2	-0.19528
		--	236	-0.19454		236	2	-0.19454
		--	238	-0.19419		238	2	-0.19419
		--	240	-0.19329		240	2	-0.19329
		--	242	-0.19699		242	2	-0.19699
		--	244	-0.1964		244	2	-0.1964
		--	246	-0.20357		246	2	-0.20357
		--	248	-0.20528		248	2	-0.20528
		--	250	-0.21012		250	2	-0.21012
		--	252	-0.21261		252	2	-0.21261
		--	254	-0.21995		254	2	-0.21995
		--	256	-0.22658		256	2	-0.22658
		--	258	-0.23388		258	2	-0.23388
		--	260	-0.23664		260	2	-0.23664
		--	262	-0.23534		262	2	-0.23534
		--	264	-0.23281		264	2	-0.23281
		--	266	-0.21623		266	2	-0.21623
		--	268	-0.20196		268	2	-0.20196
		--	270	-0.18566		270	2	-0.18566
		--	272	0.00269		272	2	0.00269
		--	274	0.03012		274	2	0.03012
		--	276	0.07592		276	2	0.07592
		--	278	0.12514		278	2	0.12514
		--	280	0.16075		280	2	0.16075
		--	282	0.18738		282	2	0.18738
		--	284	0.20565		284	2	0.20565
		--	286	0.21669		286	2	0.21669
		--	288	0.23266		288	2	0.23266
		--	290	0.24295		290	2	0.24295
		--	292	0.2512		292	2	0.2512
		--	294	0.25563		294	2	0.25563
		--	296	0.25539		296	2	0.25539
		--	298	0.25604		298	2	0.25604
		--	300	0.25557		300	2	0.25557
		--	302	0.25017		302	2	0.25017
		--	304	0.24857		304	2	0.24857
		--	306	0.24113		306	2	0.24113
		--	308	0.23575		308	2	0.23575
		--	310	0.22292		310	2	0.22292
		--	312	0.21392		312	2	0.21392
		--	314	0.20274		314	2	0.20274
		--	316	0.18702		316	2	0.18702
		--	318	0.16996		318	2	0.16996
		--	320	0.14941		320	2	0.14941
		--	322	0.12028		322	2	0.12028
		--	324	0.09076		324	2	0.09076
		--	326	0.05458		326	2	0.05458
		--	328	0.02217		328	2	0.02217
		--	330	-0.01843		330	2	-0.01843
		--	332	-0.05559		332	2	-0.05559
		--	334	-0.08535		334	2	-0.08535
		--	336	-0.10447		336	2	-0.10447
		--	338	-0.1042		338	2	-0.1042
		--	340	-0.10322		340	2	-0.10322
		--	342	-0.09405		342	2	-0.09405
		--	344	-0.08461		344	2	-0.08461
		--	346	-0.06894		346	2	-0.06894
		--	348	-0.05816		348	2	-0.05816
		--	350	-0.04465		350	2	-0.04465
		--	352	-0.03395		352	2	-0.03395
		--	354	-0.02511		354	2	-0.02511
		--	356	-0.01824		356	2	-0.01824
		--	358	-0.00893		358	2	-0.00893
		--	360	-0.00686		360	2	-0.00686
		--		--		0	4	2.47683e-06
		--		--		5	4	0.00574
		--		--		10	4	0.00621
		--		--		15	4	0.00229
		--		--		20	4	-0.00884
		--		--		25	4	-0.0285
		--		--		30	4	-0.05868
		--		--		35	4	-0.0904
		--		--		40	4	-0.10904
		--		--		45	4	-0.12477
		--		--		50	4	-0.13047
		--		--		55	4	-0.1348
		--		--		60	4	-0.13721
		--		--		65	4	-0.13972
		--		--		70	4	-0.13926
		--		--		75	4	-0.13678
		--		--		80	4	-0.12225
		--		--		85	4	-0.09423
		--		--		90	4	-0.04697
		--		--		95	4	0.01165
		--		--		100	4	0.06371
		--		--		105	4	0.09781
		--		--		110	4	0.1236
		--		--		115	4	0.1348
		--		--		120	4	0.13549
		--		--		125	4	0.13045
		--		--		130	4	0.11763
		--		--		135	4	0.09326
		--		--		140	4	0.06187
		--		--		145	4	0.02323
		--		--		150	4	-0.01254
		--		--		155	4	-0.0372
		--		--		160	4	-0.039
		--		--		165	4	-0.0295
		--		--		170	4	-0.01525
		--		--		175	4	-0.00763
		--		--		180	4	-0.00184
		--		--		185	4	0.00554
		--		--		190	4	0.00654
		--		--		195	4	0.00391
		--		--		200	4	-0.008
		--		--		205	4	-0.02892
		--		--		210	4	-0.05559
		--		--		215	4	-0.09018
		--		--		220	4	-0.10976
		--		--		225	4	-0.11917
		--		--		230	4	-0.1276
		--		--		235	4	-0.13286
		--		--		240	4	-0.13613
		--		--		245	4	-0.1384
		--		--		250	4	-0.13807
		--		--		255	4	-0.13551
		--		--		260	4	-0.12334
		--		--		265	4	-0.09483
		--		--		270	4	-0.06715
		--		--		275	4	0.00504
		--		--		280	4	0.05015
		--		--		285	4	0.0868
		--		--		290	4	0.11559
		--		--		295	4	0.13167
		--		--		300	4	0.1402
		--		--		305	4	0.1368
		--		--		310	4	0.12686
		--		--		315	4	0.11114
		--		--		320	4	0.08379
		--		--		325	4	0.04885
		--		--		330	4	0.009
		--		--		335	4	-0.02439
		--		--		340	4	-0.03807
		--		--		345	4	-0.03827
		--		--		350	4	-0.02819
		--		--		355	4	-0.01576
		--		--		360	4	-0.00678
		--		--		0	6	3.75555e-06
		--		--		5	6	0.00193
		--		--		10	6	0.00175
		--		--		15	6	-0.00147
		--		--		20	6	-0.0117
		--		--		25	6	-0.02431
		--		--		30	6	-0.04068
		--		--		35	6	-0.05765
		--		--		40	6	-0.07506
		--		--		45	6	-0.08533
		--		--		50	6	-0.09255
		--		--		55	6	-0.10196
		--		--		60	6	-0.10522
		--		--		65	6	-0.10593
		--		--		70	6	-0.10545
		--		--		75	6	-0.09864
		--		--		80	6	-0.08474
		--		--		85	6	-0.06285
		--		--		90	6	-0.02827
		--		--		95	6	0.00947
		--		--		100	6	0.04421
		--		--		105	6	0.07059
		--		--		110	6	0.09129
		--		--		115	6	0.10419
		--		--		120	6	0.10538
		--		--		125	6	0.09733
		--		--		130	6	0.08706
		--		--		135	6	0.06928
		--		--		140	6	0.04361
		--		--		145	6	0.02024
		--		--		150	6	-0.00124
		--		--		155	6	-0.01684
		--		--		160	6	-0.02202
		--		--		165	6	-0.02004
		--		--		170	6	-0.01311
		--		--		175	6	-0.00614
		--		--		180	6	-0.00194
		--		--		185	6	0.00118
		--		--		190	6	0.00328
		--		--		195	6	-0.000554529
		--		--		200	6	-0.00955
		--		--		205	6	-0.02347
		--		--		210	6	-0.03862
		--		--		215	6	-0.05877
		--		--		220	6	-0.07387
		--		--		225	6	-0.08525
		--		--		230	6	-0.09413
		--		--		235	6	-0.09951
		--		--		240	6	-0.105
		--		--		245	6	-0.10516
		--		--		250	6	-0.10413
		--		--		255	6	-0.09752
		--		--		260	6	-0.0855
		--		--		265	6	-0.06172
		--		--		270	6	-0.03996
		--		--		275	6	0.00268
		--		--		280	6	0.03528
		--		--		285	6	0.06246
		--		--		290	6	0.08361
		--		--		295	6	0.10064
		--		--		300	6	0.10635
		--		--		305	6	0.1042
		--		--		310	6	0.09507
		--		--		315	6	0.0806
		--		--		320	6	0.05988
		--		--		325	6	0.03735
		--		--		330	6	0.01298
		--		--		335	6	-0.00472
		--		--		340	6	-0.01899
		--		--		345	6	-0.02171
		--		--		350	6	-0.01894
		--		--		355	6	-0.0138
		--		--		360	6	-0.00659
		--		--		0	8	3.95134e-06
		--		--		5	8	0.000274569
		--		--		10	8	-0.000731828
		--		--		15	8	-0.004
		--		--		20	8	-0.0131
		--		--		25	8	-0.02108
		--		--		30	8	-0.03286
		--		--		35	8	-0.04305
		--		--		40	8	-0.05592
		--		--		45	8	-0.06383
		--		--		50	8	-0.07054
		--		--		55	8	-0.07732
		--		--		60	8	-0.07918
		--		--		65	8	-0.07916
		--		--		70	8	-0.07648
		--		--		75	8	-0.06784
		--		--		80	8	-0.05668
		--		--		85	8	-0.03712
		--		--		90	8	-0.01552
		--		--		95	8	0.00918
		--		--		100	8	0.03263
		--		--		105	8	0.05318
		--		--		110	8	0.06748
		--		--		115	8	0.07731
		--		--		120	8	0.07997
		--		--		125	8	0.0756
		--		--		130	8	0.06752
		--		--		135	8	0.05481
		--		--		140	8	0.04062
		--		--		145	8	0.02517
		--		--		150	8	0.01316
		--		--		155	8	-4.90182e-05
		--		--		160	8	-0.00587
		--		--		165	8	-0.00712
						170	8	-0.00502
						175	8	-0.00283
						180	8	-0.00119
						185	8	0.00129
						190	8	-0.0016
						195	8	-0.00489
						200	8	-0.01232
						205	8	-0.0195
						210	8	-0.03133
						215	8	-0.04206
						220	8	-0.05597
						225	8	-0.06308
						230	8	-0.07139
						235	8	-0.07599
						240	8	-0.07862
						245	8	-0.07803
						250	8	-0.07523
						255	8	-0.06771
						260	8	-0.05559
						265	8	-0.03699
						270	8	-0.02392
						275	8	0.00612
						280	8	0.02536
						285	8	0.04558
						290	8	0.06162
						295	8	0.07405
						300	8	0.07905
						305	8	0.07822
						310	8	0.07058
						315	8	0.06215
						320	8	0.05008
						325	8	0.03473
						330	8	0.02012
						335	8	0.00817
						340	8	-0.00317
						345	8	-0.00755
						350	8	-0.00799
						355	8	-0.00717
						360	8	-0.00368
						0	10	8.88672e-07
						2	10	-0.00204
						4	10	-0.00118
						6	10	-4.04669e-05
						8	10	-0.00428
						10	10	-0.0017
						12	10	-0.00648
						14	10	-0.0091
						16	10	-0.01272
						18	10	-0.01754
						20	10	-0.01913
						22	10	-0.02316
						24	10	-0.03218
						26	10	-0.03402
						28	10	-0.04017
						30	10	-0.04723
						32	10	-0.05078
						34	10	-0.0583
						36	10	-0.0612
						38	10	-0.06653
						40	10	-0.07274
						42	10	-0.0769
						44	10	-0.07957
						46	10	-0.08541
						48	10	-0.08918
						50	10	-0.09018
						52	10	-0.09198
						54	10	-0.09583
						56	10	-0.09587
						58	10	-0.09802
						60	10	-0.09877
						62	10	-0.09662
						64	10	-0.09703
						66	10	-0.09614
						68	10	-0.09462
						70	10	-0.08915
						72	10	-0.08326
						74	10	-0.08037
						76	10	-0.07305
						78	10	-0.0661
						80	10	-0.05852
						82	10	-0.05289
						84	10	-0.04131
						86	10	-0.0343
						88	10	-0.02099
						90	10	-0.01078
						92	10	0.000342371
						94	10	0.01168
						96	10	0.02439
						98	10	0.03477
						100	10	0.04491
						102	10	0.05514
						104	10	0.06178
						106	10	0.0707
						108	10	0.08131
						110	10	0.08767
						112	10	0.08744
						114	10	0.09327
						116	10	0.10088
						118	10	0.09975
						120	10	0.09958
						122	10	0.09581
						124	10	0.10055
						126	10	0.09868
						128	10	0.09241
						130	10	0.09128
						132	10	0.08511
						134	10	0.0805
						136	10	0.07489
						138	10	0.0681
						140	10	0.06264
						142	10	0.05564
						144	10	0.04818
						146	10	0.04471
						148	10	0.03597
						150	10	0.03316
						152	10	0.02305
						154	10	0.0204
						156	10	0.01559
						158	10	0.01152
						160	10	0.00725
						162	10	0.00433
						164	10	0.00424
						166	10	0.00274
						168	10	-0.00283
						170	10	-0.000551061
						172	10	0.000260274
						174	10	-0.00139
						176	10	-0.00201
						178	10	-0.00218
						180	10	-0.00227
						182	10	8.88672e-07
						184	10	-0.00204
						186	10	-0.00118
						188	10	-0.00287
						190	10	-0.00338
						192	10	-0.00761
						194	10	-0.00885
						196	10	-0.01266
						198	10	-0.0138
						200	10	-0.0219
						202	10	-0.02386
						204	10	-0.02888
						206	10	-0.03305
						208	10	-0.03939
						210	10	-0.04376
						212	10	-0.05205
						214	10	-0.05953
						216	10	-0.0649
						218	10	-0.06778
						220	10	-0.0743
						222	10	-0.07536
						224	10	-0.08129
						226	10	-0.08457
						228	10	-0.08915
						230	10	-0.0925
						232	10	-0.09361
						234	10	-0.0967
						236	10	-0.09889
						238	10	-0.09396
						240	10	-0.09887
						242	10	-0.09561
						244	10	-0.09722
						246	10	-0.09424
						248	10	-0.091
						250	10	-0.08802
						252	10	-0.08705
						254	10	-0.08048
						256	10	-0.07536
						258	10	-0.06744
						260	10	-0.05782
						262	10	-0.05044
						264	10	-0.04377
						266	10	-0.03254
						268	10	-0.02615
						270	10	-0.02109
						272	10	0.0074
						274	10	0.01432
						276	10	0.02264
						278	10	0.03786
						280	10	0.04354
						282	10	0.05386
						284	10	0.05864
						286	10	0.06825
						288	10	0.07495
						290	10	0.08038
						292	10	0.08689
						294	10	0.09006
						296	10	0.09197
						298	10	0.0918
						300	10	0.09473
						302	10	0.09301
						304	10	0.09049
						306	10	0.09001
						308	10	0.0848
						310	10	0.07959
						312	10	0.0795
						314	10	0.07523
						316	10	0.07176
						318	10	0.06136
						320	10	0.05667
						322	10	0.04657
						324	10	0.04191
						326	10	0.03958
						328	10	0.03014
						330	10	0.02681
						332	10	0.01815
						334	10	0.01473
						336	10	0.000260274
						338	10	-0.00139
						340	10	-0.00201
						342	10	-0.00218
						344	10	-0.00227
						346	10	8.88672e-07
						348	10	-0.00204
						350	10	-0.00118
						352	10	0.000260274
						354	10	-0.00139
						356	10	-0.00201
						358	10	-0.00218
						360	10	-0.00227
						0	12	2.14257e-06
						5	12	-0.000649806
						10	12	-0.00435
						15	12	-0.00603
						20	12	-0.01327
						25	12	-0.01776
						30	12	-0.02086
						35	12	-0.02762
						40	12	-0.0327
						45	12	-0.03629
						50	12	-0.0383
						55	12	-0.04287
						60	12	-0.04226
						65	12	-0.04043
						70	12	-0.03554
						75	12	-0.02861
						80	12	-0.02404
						85	12	-0.01363
						90	12	-0.000970569
						95	12	0.00947
						100	12	0.0202
						105	12	0.02994
						110	12	0.03785
						115	12	0.04319
						120	12	0.04374
						125	12	0.04385
						130	12	0.04004
						135	12	0.03624
						140	12	0.03015
						145	12	0.02488
						150	12	0.01811
						155	12	0.01398
						160	12	0.00885
						165	12	0.00526
						170	12	0.00275
						175	12	0.000421587
						180	12	0.00101
						185	12	-0.00133
						190	12	-0.00338
						195	12	-0.00659
						200	12	-0.011
						205	12	-0.0165
						210	12	-0.02234
						215	12	-0.02949
						220	12	-0.03293
						225	12	-0.03566
						230	12	-0.03993
						235	12	-0.04264
						240	12	-0.04091
						245	12	-0.03865
						250	12	-0.03444
						255	12	-0.03088
						260	12	-0.02493
						265	12	-0.01237
						270	12	-0.0058
						275	12	0.00725
						280	12	0.01512
						285	12	0.02657
						290	12	0.0332
						295	12	0.03996
						300	12	0.04218
						305	12	0.04339
						310	12	0.04293
						315	12	0.03783
						320	12	0.033
						325	12	0.02847
						330	12	0.02336
						335	12	0.01634
						340	12	0.01224
						345	12	0.00704
						350	12	0.00485
						355	12	0.00321
						360	12	0.00122
						0	15	4.46285e-06
						5	15	-0.00284
						10	15	-0.0054
						15	15	-0.00687
						20	15	-0.01159
						25	15	-0.01446
						30	15	-0.01884
						35	15	-0.02185
						40	15	-0.02422
						45	15	-0.02564
						50	15	-0.02853
						55	15	-0.0279
						60	15	-0.02885
						65	15	-0.02648
						70	15	-0.02246
						75	15	-0.01785
						80	15	-0.01223
						85	15	-0.00603
						90	15	7.97896e-05
						95	15	0.00607
						100	15	0.0133
						105	15	0.01843
						110	15	0.02453
						115	15	0.02652
						120	15	0.02993
						125	15	0.02991
						130	15	0.02986
						135	15	0.02739
						140	15	0.0236
						145	15	0.02034
						150	15	0.01652
						155	15	0.01343
						160	15	0.00868
						165	15	0.00606
						170	15	0.00375
						175	15	0.00177
						180	15	0.000431893
						185	15	-0.00292
						190	15	-0.00425
						195	15	-0.00782
						200	15	-0.01193
						205	15	-0.01496
						210	15	-0.01869
						215	15	-0.02214
						220	15	-0.02466
						225	15	-0.02573
						230	15	-0.02736
						235	15	-0.02824
						240	15	-0.02708
						245	15	-0.02546
						250	15	-0.02343
						255	15	-0.02013
						260	15	-0.01341
						265	15	-0.0074
						270	15	-0.00265
						275	15	0.00193
						280	15	0.01244
						285	15	0.01742
						290	15	0.02252
						295	15	0.02578
						300	15	0.02903
						305	15	0.02862
						310	15	0.0296
						315	15	0.028
						320	15	0.02424
						325	15	0.02089
						330	15	0.01803
						335	15	0.01598
						340	15	0.01141
						345	15	0.00704
						350	15	0.00396
						355	15	0.00409
						360	15	-0.00181
						0	20	4.46285e-06
						5	20	-0.00284
						10	20	-0.0054
						15	20	-0.00687
						20	20	-0.01159
						25	20	-0.01446
						30	20	-0.01884
						35	20	-0.02185
						40	20	-0.02422
						45	20	-0.02564
						50	20	-0.02853
						55	20	-0.0279
						60	20	-0.02885
						65	20	-0.02648
						70	20	-0.02246
						75	20	-0.01785
						80	20	-0.01223
						85	20	-0.00603
						90	20	7.97896e-05
						95	20	0.00607
						100	20	0.0133
						105	20	0.01843
						110	20	0.02453
						115	20	0.02652
						120	20	0.02993
						125	20	0.02991
						130	20	0.02986
						135	20	0.02739
						140	20	0.0236
						145	20	0.02034
						150	20	0.01652
						155	20	0.01343
						160	20	0.00868
						165	20	0.00606
						170	20	0.00375
						175	20	0.00177
						180	20	0.000431893
						185	20	-0.00292
						190	20	-0.00425
						195	20	-0.00782
						200	20	-0.01193
						205	20	-0.01496
						210	20	-0.01869
						215	20	-0.02214
						220	20	-0.02466
						225	20	-0.02573
						230	20	-0.02736
						235	20	-0.02824
						240	20	-0.02708
						245	20	-0.02546
						250	20	-0.02343
						255	20	-0.02013
						260	20	-0.01341
						265	20	-0.0074
						270	20	-0.00265
						275	20	0.00193
						280	20	0.01244
						285	20	0.01742
						290	20	0.02252
						295	20	0.02578
						300	20	0.02903
						305	20	0.02862
						310	20	0.0296
						315	20	0.028
						320	20	0.02424
						325	20	0.02089
						330	20	0.01803
						335	20	0.01598
						340	20	0.01141
						345	20	0.00704
						350	20	0.00396
						355	20	0.00409
						360	20	-0.00181
						0	30	-1.98228e-06
						5	30	-0.0074
						10	30	-0.01396
						15	30	-0.00338
						20	30	-0.0162
						25	30	-0.0232
						30	30	-0.02911
						35	30	-0.03561
						40	30	-0.01879
						45	30	-0.02351
						50	30	-0.04518
						55	30	-0.03399
						60	30	-0.03298
						65	30	-0.01784
						70	30	-0.02494
						75	30	-0.00896
						80	30	0.00286
						85	30	-0.01125
						90	30	-0.00294
						95	30	0.01929
						100	30	0.02571
						105	30	0.02767
						110	30	0.02304
						115	30	0.03191
						120	30	0.04725
						125	30	0.02385
						130	30	0.03855
						135	30	0.03771
						140	30	0.03117
						145	30	0.02669
						150	30	0.02638
						155	30	0.02382
						160	30	0.01268
						165	30	0.00919
						170	30	0.01042
						175	30	0.00662
						180	30	-0.00803
						185	30	-0.00885
						190	30	-0.02189
						195	30	-0.00515
						200	30	-0.01177
						205	30	-0.0162
						210	30	-0.02436
						215	30	-0.01343
						220	30	-0.01595
						225	30	-0.0249
						230	30	-0.03194
						235	30	-0.02697
						240	30	-0.02847
						245	30	-0.03528
						250	30	-0.03417
						255	30	-0.00621
						260	30	-0.000167136
						265	30	0.00439
						270	30	-0.00497
						275	30	0.00532
						280	30	0.01309
						285	30	0.0322
						290	30	0.03438
						295	30	0.02752
						300	30	0.04623
						305	30	0.02578
						310	30	0.03717
						315	30	0.03665
						320	30	0.03327
						325	30	0.03117
						330	30	0.04054
						335	30	0.03135
						340	30	0.02242
						345	30	0.02457
						350	30	0.01401
						355	30	0.01791
						360	30	0.000121174
							--
							--
							--
							--
							--
							--
							--
							--
							--
							--
							--
							--
							--
							--
							--
							--
							--
							--
							--
							--
							--
							--
							--
							--
							--
							--
							--
							--
							--
							--
							--
							--
							--
							--
							--
							--
							--
							--
							--
							--
							--
							--
							--
							--
							--
							--
							--
							--
							--
							--
							--
							--
							--
							--
							--
							--
							--
							--
							--
							--
							--
							--
							--
							--
							--
							--
							--
							--
							--
							--
							--
							--
							--
							--
							--
							--
							--
							--
							--
							--
							--
							--
							--
							--
							--
							--
							--
							--
							--
							--
							--
							--
							--
							--
							--
							--
							--
							--
							--
							--
							--
							--
							--
							--
							--
							--
							--
							--
							--
							--
							--
							--
							--
							--
							--
							--
							--
							--
							--
							--
							--
							--
							--
							--
							--
							--
							--
							--
							--
							--
							--
							--
							--
							--
							--
							--
							--
							--
							--
							--
							--
							--
							--
							--
							--
							--
							--
							--
							--
							--
							--
							--
							--
							--
							--
							--
							--
							--
							--
							--
							--
							--
							--
							--
							--
							--
							--
							--
							--
							--
							--
							--
							--
							--
							--
							--
							--
							--
							--
							--
							--
							--
							--
							--
							--
							--
							--
							--
							--
							--
							--
							--
							--
							--
							--
							--
							--
							--
							--
							--
							--
							--
							--
							--
							--
							--
							--
							--
							--
							--
							--
							--
							--
							--
							--
							--
							--
							--
							--
							--
							--
							--
							--
							--
							--
							--
							--
							--
							--
							--
							--
							--
							--
							--
							--
							--
							--
							--
							--
							--
							--
							--
							--
							--
							--
							--
							--
							--
							--
							--
							--
							--
							--
							--
							--
							--
							--
							--
							--
							--
							--
							--
							--
							--
							--
							--
							--
							--
							--
							--
							--
							--
							--
							--
							--
							--
							--
							--
							--
							--
							--
							--
							--
							--
							--
							--
							--
							--

## Sheet: Figure 4b
Fig. 4b
	PHE (H)
	Magnetic field (T)	PHC (W-1 cm-1)	Magnetic field (T)	PHC (W-1 cm-1)	Magnetic field (T)	PHC (W-1 cm-1)	Magnetic field (T)	PHC (W-1 cm-1)	Magnetic field (T)	PHC (W-1 cm-1)	Magnetic field (T)	PHC (W-1 cm-1)	Magnetic field (T)	PHC (W-1 cm-1)	Magnetic field (T)	PHC (W-1 cm-1)	Magnetic field (T)	PHC (W-1 cm-1)
	9	-1.10254	9	-0.79243	9	-0.53699	9	-0.34351	9	-0.19986	9	-0.11586	9	-0.04733	9	0.00342	9	0.00342
	8.9	-1.09428	8.9	-0.79249	8.9	-0.5415	8.9	-0.3357	8.9	-0.20097	8.9	-0.12091	8.9	-0.04144	8.9	-0.000434624	8.9	-0.000434624
	8.8	-1.08841	8.8	-0.78306	8.8	-0.53638	8.8	-0.33989	8.8	-0.19833	8.8	-0.11254	8.8	-0.04051	8.8	-0.000103827	8.8	-0.000103827
	8.7	-1.08938	8.7	-0.77403	8.7	-0.53267	8.7	-0.3294	8.7	-0.20456	8.7	-0.11414	8.7	-0.03451	8.7	-0.00496	8.7	-0.00496
	8.6	-1.0776	8.6	-0.76348	8.6	-0.52219	8.6	-0.33104	8.6	-0.189	8.6	-0.11922	8.6	-0.03581	8.6	-0.00503	8.6	-0.00503
	8.5	-1.07833	8.5	-0.75996	8.5	-0.51702	8.5	-0.32446	8.5	-0.18849	8.5	-0.10895	8.5	-0.0376	8.5	0.00929	8.5	0.00929
	8.4	-1.07446	8.4	-0.76266	8.4	-0.51246	8.4	-0.32733	8.4	-0.19223	8.4	-0.115	8.4	-0.03882	8.4	0.000853506	8.4	0.000853506
	8.3	-1.07008	8.3	-0.75879	8.3	-0.49907	8.3	-0.31878	8.3	-0.18925	8.3	-0.10487	8.3	-0.03631	8.3	-0.00245	8.3	-0.00245
	8.2	-1.05794	8.2	-0.7563	8.2	-0.49744	8.2	-0.30709	8.2	-0.17718	8.2	-0.10617	8.2	-0.03618	8.2	-0.00101	8.2	-0.00101
	8.1	-1.05201	8.1	-0.74145	8.1	-0.49118	8.1	-0.30584	8.1	-0.18381	8.1	-0.10831	8.1	-0.03247	8.1	0.00514	8.1	0.00514
	8	-1.04716	8	-0.73687	8	-0.49153	8	-0.30456	8	-0.17249	8	-0.10361	8	-0.02074	8	0.01188	8	0.01188
	7.9	-1.04689	7.9	-0.72965	7.9	-0.48842	7.9	-0.29054	7.9	-0.18035	7.9	-0.10588	7.9	-0.02609	7.9	0.00326	7.9	0.00326
	7.8	-1.04286	7.8	-0.71565	7.8	-0.47588	7.8	-0.28581	7.8	-0.1711	7.8	-0.09717	7.8	-0.01852	7.8	-0.00616	7.8	-0.00616
	7.7	-1.03544	7.7	-0.71239	7.7	-0.46014	7.7	-0.28834	7.7	-0.16787	7.7	-0.08948	7.7	-0.02189	7.7	-0.00895	7.7	-0.00895
	7.6	-1.02624	7.6	-0.71374	7.6	-0.46069	7.6	-0.27388	7.6	-0.16727	7.6	-0.09902	7.6	-0.0272	7.6	-0.00583	7.6	-0.00583
	7.5	-1.03287	7.5	-0.70648	7.5	-0.45754	7.5	-0.2731	7.5	-0.16064	7.5	-0.08409	7.5	-0.01915	7.5	-0.00495	7.5	-0.00495
	7.4	-1.01901	7.4	-0.68891	7.4	-0.44886	7.4	-0.27312	7.4	-0.15744	7.4	-0.08564	7.4	-0.02597	7.4	0.00325	7.4	0.00325
	7.3	-1.01679	7.3	-0.68185	7.3	-0.44354	7.3	-0.26927	7.3	-0.15778	7.3	-0.07492	7.3	-0.02404	7.3	0.0124	7.3	0.0124
	7.2	-1.01022	7.2	-0.67731	7.2	-0.45405	7.2	-0.265	7.2	-0.15243	7.2	-0.08144	7.2	-0.02969	7.2	0.000252768	7.2	0.000252768
	7.1	-0.99734	7.1	-0.67876	7.1	-0.43676	7.1	-0.25927	7.1	-0.15092	7.1	-0.08072	7.1	-0.02896	7.1	-0.00236	7.1	-0.00236
	7	-0.98767	7	-0.66484	7	-0.4391	7	-0.26309	7	-0.14017	7	-0.08215	7	-0.01667	7	0.00704	7	0.00704
	6.9	-0.9868	6.9	-0.65591	6.9	-0.42728	6.9	-0.2558	6.9	-0.13405	6.9	-0.07397	6.9	-0.02117	6.9	0.00161	6.9	0.00161
	6.8	-0.98716	6.8	-0.65611	6.8	-0.42746	6.8	-0.24863	6.8	-0.13907	6.8	-0.07418	6.8	-0.01413	6.8	-4.67041e-05	6.8	-4.67041e-05
	6.7	-0.96671	6.7	-0.64865	6.7	-0.40483	6.7	-0.23661	6.7	-0.13097	6.7	-0.06905	6.7	-0.0175	6.7	0.00345	6.7	0.00345
	6.6	-0.96144	6.6	-0.64907	6.6	-0.4131	6.6	-0.23585	6.6	-0.13294	6.6	-0.0675	6.6	-0.02016	6.6	0.00567	6.6	0.00567
	6.5	-0.95244	6.5	-0.63232	6.5	-0.40705	6.5	-0.22906	6.5	-0.13698	6.5	-0.0679	6.5	-0.02384	6.5	0.00011199	6.5	0.00011199
	6.4	-0.94098	6.4	-0.63128	6.4	-0.39314	6.4	-0.22201	6.4	-0.12571	6.4	-0.07299	6.4	-0.0137	6.4	0.01078	6.4	0.01078
	6.3	-0.94428	6.3	-0.62354	6.3	-0.38919	6.3	-0.223	6.3	-0.13278	6.3	-0.05529	6.3	-0.01827	6.3	0.00217	6.3	0.00217
	6.2	-0.9397	6.2	-0.60642	6.2	-0.38848	6.2	-0.21749	6.2	-0.12473	6.2	-0.06107	6.2	-0.01163	6.2	-0.01016	6.2	-0.01016
	6.1	-0.92654	6.1	-0.60205	6.1	-0.37977	6.1	-0.2135	6.1	-0.12182	6.1	-0.05472	6.1	-0.01143	6.1	0.00566	6.1	0.00566
	6	-0.91434	6	-0.59133	6	-0.37398	6	-0.20565	6	-0.11615	6	-0.05838	6	-0.01025	6	-0.00234	6	-0.00234
	5.9	-0.91563	5.9	-0.58428	5.9	-0.36588	5.9	-0.2061	5.9	-0.11019	5.9	-0.06363	5.9	-0.01804	5.9	-0.00424	5.9	-0.00424
	5.8	-0.89924	5.8	-0.57452	5.8	-0.3548	5.8	-0.19899	5.8	-0.1075	5.8	-0.05868	5.8	-0.02094	5.8	0.00363	5.8	0.00363
	5.7	-0.89968	5.7	-0.57337	5.7	-0.34804	5.7	-0.1953	5.7	-0.10908	5.7	-0.05413	5.7	-0.02004	5.7	0.00318	5.7	0.00318
	5.6	-0.88875	5.6	-0.56289	5.6	-0.33381	5.6	-0.19062	5.6	-0.10287	5.6	-0.05688	5.6	-0.02237	5.6	0.01215	5.6	0.01215
	5.5	-0.87507	5.5	-0.55636	5.5	-0.3264	5.5	-0.17989	5.5	-0.09019	5.5	-0.04602	5.5	-0.01513	5.5	0.00213	5.5	0.00213
	5.4	-0.87274	5.4	-0.53836	5.4	-0.31976	5.4	-0.18125	5.4	-0.09549	5.4	-0.03588	5.4	-0.01501	5.4	0.00235	5.4	0.00235
	5.3	-0.85762	5.3	-0.53497	5.3	-0.31655	5.3	-0.17787	5.3	-0.0895	5.3	-0.04189	5.3	-0.01612	5.3	-0.00393	5.3	-0.00393
	5.2	-0.84867	5.2	-0.51925	5.2	-0.30704	5.2	-0.16866	5.2	-0.08512	5.2	-0.04404	5.2	-0.00645	5.2	0.0082	5.2	0.0082
	5.1	-0.83664	5.1	-0.50594	5.1	-0.30453	5.1	-0.15929	5.1	-0.0824	5.1	-0.05147	5.1	-0.000901707	5.1	-0.0016	5.1	-0.0016
	5	-0.83114	5	-0.49788	5	-0.29951	5	-0.16111	5	-0.07889	5	-0.03331	5	0.00135	5	0.0013	5	0.0013
	4.9	-0.81369	4.9	-0.48839	4.9	-0.29224	4.9	-0.15369	4.9	-0.07589	4.9	-0.03286	4.9	0.00284	4.9	-0.00621	4.9	-0.00621
	4.8	-0.79734	4.8	-0.48573	4.8	-0.29025	4.8	-0.14557	4.8	-0.07537	4.8	-0.03114	4.8	-0.01301	4.8	0.00486	4.8	0.00486
	4.7	-0.78702	4.7	-0.47435	4.7	-0.27795	4.7	-0.143	4.7	-0.07524	4.7	-0.02669	4.7	-0.00693	4.7	-0.00244	4.7	-0.00244
	4.6	-0.78542	4.6	-0.46954	4.6	-0.26843	4.6	-0.13613	4.6	-0.07796	4.6	-0.02749	4.6	-0.00615	4.6	-0.00738	4.6	-0.00738
	4.5	-0.76857	4.5	-0.46805	4.5	-0.26697	4.5	-0.13379	4.5	-0.06657	4.5	-0.02663	4.5	-0.000838849	4.5	-0.00548	4.5	-0.00548
	4.4	-0.7544	4.4	-0.44964	4.4	-0.25318	4.4	-0.13036	4.4	-0.06378	4.4	-0.02199	4.4	0.00269	4.4	-0.0077	4.4	-0.0077
	4.3	-0.7518	4.3	-0.43504	4.3	-0.24709	4.3	-0.12721	4.3	-0.06344	4.3	-0.02688	4.3	-0.00634	4.3	0.00573	4.3	0.00573
	4.2	-0.72937	4.2	-0.43506	4.2	-0.23144	4.2	-0.12219	4.2	-0.07145	4.2	-0.02609	4.2	-0.00202	4.2	-0.00424	4.2	-0.00424
	4.1	-0.70898	4.1	-0.41996	4.1	-0.22625	4.1	-0.11576	4.1	-0.05795	4.1	-0.02565	4.1	-0.00271	4.1	-0.0076	4.1	-0.0076
	4	-0.69689	4	-0.40983	4	-0.22308	4	-0.10717	4	-0.06422	4	-0.02135	4	0.000905923	4	-0.00314	4	-0.00314
	3.9	-0.67886	3.9	-0.39841	3.9	-0.21596	3.9	-0.10083	3.9	-0.05336	3.9	-0.02557	3.9	-0.00347	3.9	-0.000827408	3.9	-0.000827408
	3.8	-0.66647	3.8	-0.3856	3.8	-0.2089	3.8	-0.09707	3.8	-0.0512	3.8	-0.01832	3.8	-0.000945259	3.8	-0.00702	3.8	-0.00702
	3.7	-0.65337	3.7	-0.37708	3.7	-0.20364	3.7	-0.09872	3.7	-0.04785	3.7	-0.02324	3.7	-0.00171	3.7	-0.0061	3.7	-0.0061
	3.6	-0.6399	3.6	-0.36469	3.6	-0.18973	3.6	-0.09202	3.6	-0.04952	3.6	-0.02022	3.6	-0.00511	3.6	0.00935	3.6	0.00935
	3.5	-0.62595	3.5	-0.35066	3.5	-0.18208	3.5	-0.08486	3.5	-0.04345	3.5	-0.02882	3.5	-0.00214	3.5	-0.00129	3.5	-0.00129
	3.4	-0.60642	3.4	-0.33609	3.4	-0.18316	3.4	-0.08116	3.4	-0.04119	3.4	-0.01473	3.4	-0.0026	3.4	-0.00452	3.4	-0.00452
	3.3	-0.59325	3.3	-0.3279	3.3	-0.17421	3.3	-0.08296	3.3	-0.03298	3.3	-0.02445	3.3	-0.000157348	3.3	-0.00817	3.3	-0.00817
	3.2	-0.5748	3.2	-0.31194	3.2	-0.16427	3.2	-0.07135	3.2	-0.02471	3.2	-0.01253	3.2	-0.00233	3.2	-0.0142	3.2	-0.0142
	3.1	-0.55404	3.1	-0.30277	3.1	-0.15752	3.1	-0.06098	3.1	-0.02768	3.1	-0.01757	3.1	-0.000731632	3.1	-0.00523	3.1	-0.00523
	3	-0.53969	3	-0.29106	3	-0.15576	3	-0.06095	3	-0.01781	3	-0.01641	3	0.000974177	3	0.00391	3	0.00391
	2.9	-0.5223	2.9	-0.27753	2.9	-0.14327	2.9	-0.06351	2.9	-0.02386	2.9	-0.01801	2.9	0.00167	2.9	0.00438	2.9	0.00438
	2.8	-0.50631	2.8	-0.25809	2.8	-0.13078	2.8	-0.05967	2.8	-0.02482	2.8	-0.00664	2.8	0.01032	2.8	0.00434	2.8	0.00434
	2.7	-0.48083	2.7	-0.25129	2.7	-0.12726	2.7	-0.05124	2.7	-0.02097	2.7	-0.01682	2.7	0.000557267	2.7	0.0054	2.7	0.0054
	2.6	-0.46554	2.6	-0.2311	2.6	-0.12133	2.6	-0.04928	2.6	-0.01444	2.6	-0.01266	2.6	0.00816	2.6	-0.000989086	2.6	-0.000989086
	2.5	-0.44413	2.5	-0.22317	2.5	-0.10634	2.5	-0.04786	2.5	-0.00699	2.5	-0.02079	2.5	0.00335	2.5	0.00287	2.5	0.00287
	2.4	-0.42034	2.4	-0.21311	2.4	-0.10712	2.4	-0.04502	2.4	-0.01426	2.4	-0.00668	2.4	0.00482	2.4	0.01263	2.4	0.01263
	2.3	-0.40152	2.3	-0.19262	2.3	-0.08311	2.3	-0.04193	2.3	-0.01192	2.3	-0.01006	2.3	0.01103	2.3	-0.00606	2.3	-0.00606
	2.2	-0.38271	2.2	-0.18146	2.2	-0.07506	2.2	-0.03701	2.2	-0.01255	2.2	-0.0048	2.2	0.00563	2.2	0.000645436	2.2	0.000645436
	2.1	-0.36041	2.1	-0.17163	2.1	-0.06227	2.1	-0.0328	2.1	-0.01345	2.1	-0.00291	2.1	0.00353	2.1	0.00197	2.1	0.00197
	2	-0.33154	2	-0.16298	2	-0.06399	2	-0.03309	2	-0.00715	2	-0.00999	2	0.00647	2	0.00521	2	0.00521
	1.9	-0.30695	1.9	-0.14448	1.9	-0.06635	1.9	-0.02829	1.9	-0.00668	1.9	-0.00921	1.9	0.00444	1.9	-0.00132	1.9	-0.00132
	1.8	-0.28399	1.8	-0.14317	1.8	-0.06052	1.8	-0.02357	1.8	-0.00801	1.8	-0.000512163	1.8	0.00481	1.8	-0.00357	1.8	-0.00357
	1.7	-0.26845	1.7	-0.12335	1.7	-0.05369	1.7	-0.02227	1.7	-0.00579	1.7	-0.000404088	1.7	0.00117	1.7	0.00181	1.7	0.00181
	1.6	-0.24121	1.6	-0.10373	1.6	-0.05218	1.6	-0.02346	1.6	-0.00183	1.6	-0.000111182	1.6	0.01034	1.6	0.000360851	1.6	0.000360851
	1.5	-0.2151	1.5	-0.10565	1.5	-0.04011	1.5	-0.01248	1.5	-0.0043	1.5	0.000530732	1.5	0.00367	1.5	-0.00499	1.5	-0.00499
	1.4	-0.19243	1.4	-0.09657	1.4	-0.036	1.4	-0.00714	1.4	-0.00935	1.4	0.00558	1.4	0.00869	1.4	-0.00013467	1.4	-0.00013467
	1.3	-0.17339	1.3	-0.07486	1.3	-0.02958	1.3	-0.01127	1.3	-0.00588	1.3	0.00437	1.3	0.01097	1.3	-0.00466	1.3	-0.00466
	1.2	-0.13862	1.2	-0.06405	1.2	-0.03227	1.2	-0.00503	1.2	-0.00847	1.2	-0.00671	1.2	0.00337	1.2	-0.00641	1.2	-0.00641
	1.1	-0.11141	1.1	-0.05748	1.1	-0.02228	1.1	-0.00637	1.1	-0.00764	1.1	-0.00413	1.1	0.00726	1.1	-0.00545	1.1	-0.00545
	1	-0.09467	1	-0.04915	1	-0.02156	1	-0.0064	1	-0.00433	1	0.00774	1	0.01218	1	0.00151	1	0.00151
	0.9	-0.07106	0.9	-0.04544	0.9	-0.01267	0.9	0.00748	0.9	-0.00874	0.9	-0.001	0.9	0.00719	0.9	-0.00128	0.9	-0.00128
	0.8	-0.05837	0.8	-0.03343	0.8	-0.00659	0.8	0.00527	0.8	-0.0059	0.8	0.00505	0.8	-0.00082599	0.8	-0.00407	0.8	-0.00407
	0.7	-0.04097	0.7	-0.02169	0.7	-0.00267	0.7	0.00508	0.7	-0.00877	0.7	-0.000669782	0.7	0.00114	0.7	-0.00575	0.7	-0.00575
	0.6	-0.0238	0.6	-0.01534	0.6	0.000480981	0.6	0.01207	0.6	0.000966103	0.6	0.000910379	0.6	0.00656	0.6	0.000281884	0.6	0.000281884
	0.5	-0.01462	0.5	-0.01678	0.5	0.00482	0.5	0.01286	0.5	-0.00558	0.5	0.01325	0.5	-0.000175837	0.5	-0.00431	0.5	-0.00431
	0.4	-0.00995	0.4	-0.0067	0.4	-0.00023245	0.4	0.00618	0.4	0.00539	0.4	0.00424	0.4	-0.00678	0.4	-0.00613	0.4	-0.00613
	0.3	-0.00423	0.3	-0.00618	0.3	0.01185	0.3	0.01104	0.3	0.00761	0.3	-0.00171	0.3	0.00625	0.3	0.00311	0.3	0.00311
	0.2	0.00189	0.2	0.00364	0.2	0.00958	0.2	0.00906	0.2	0.0073	0.2	0.00145	0.2	0.01067	0.2	-0.000483968	0.2	-0.000483968
	0.1	0.00639	0.1	0.000253063	0.1	0.00229	0.1	0.00576	0.1	-0.00347	0.1	-0.00767	0.1	0.01873	0.1	-0.000903979	0.1	-0.000903979
	3.19744e-14	-5.71178e-06	3.19744e-14	1.17321e-06	3.19744e-14	2.76841e-07	3.19744e-14	5.11657e-06	3.19744e-14	-4.70732e-06	3.19744e-14	-3.16386e-06	3.19744e-14	7.37164e-08	3.19744e-14	-9.32629e-07	3.19744e-14	-9.32629e-07
	0	-5.71178e-06	0	1.17321e-06	0	2.76841e-07	0	5.11657e-06	0	-4.70732e-06	0	-3.16386e-06	0	7.37164e-08	0	-9.32629e-07	0	-9.32629e-07
	-0.1	0.00231	-0.1	0.0083	-0.1	0.000195105	-0.1	0.00913	-0.1	-0.00173	-0.1	0.0021	-0.1	0.0032	-0.1	-0.00659	-0.1	-0.00659
	-0.2	0.00665	-0.2	-0.00576	-0.2	0.00567	-0.2	0.00919	-0.2	0.00104	-0.2	-0.00163	-0.2	-0.00116	-0.2	-0.00106	-0.2	-0.00106
	-0.3	-0.000114874	-0.3	-0.00614	-0.3	-0.000467926	-0.3	0.00343	-0.3	-0.000422018	-0.3	0.00323	-0.3	0.00204	-0.3	0.00947	-0.3	0.00947
	-0.4	-0.00385	-0.4	-0.00398	-0.4	-0.000767033	-0.4	0.00952	-0.4	0.00603	-0.4	0.005	-0.4	0.01062	-0.4	0.00529	-0.4	0.00529
	-0.5	-0.01597	-0.5	-0.01713	-0.5	-0.003	-0.5	0.00762	-0.5	-0.00102	-0.5	-0.00512	-0.5	0.00594	-0.5	0.00109	-0.5	0.00109
	-0.6	-0.02005	-0.6	-0.01517	-0.6	0.00367	-0.6	0.01021	-0.6	-0.000805248	-0.6	3.39458e-05	-0.6	0.00745	-0.6	0.01572	-0.6	0.01572
	-0.7	-0.02799	-0.7	-0.02086	-0.7	0.00174	-0.7	0.00999	-0.7	-0.00201	-0.7	-0.00802	-0.7	0.01199	-0.7	0.00206	-0.7	0.00206
	-0.8	-0.05021	-0.8	-0.03315	-0.8	-0.00869	-0.8	0.00807	-0.8	-0.00168	-0.8	-0.00531	-0.8	0.00582	-0.8	0.00585	-0.8	0.00585
	-0.9	-0.06631	-0.9	-0.03305	-0.9	-0.01184	-0.9	0.01328	-0.9	-0.00498	-0.9	-0.00211	-0.9	0.00493	-0.9	-0.00267	-0.9	-0.00267
	-1	-0.07328	-1	-0.03929	-1	-0.01952	-1	0.00961	-1	-0.00569	-1	0.00602	-1	-0.00548	-1	-0.000494859	-1	-0.000494859
	-1.1	-0.09547	-1.1	-0.06044	-1.1	-0.02688	-1.1	0.0041	-1.1	-0.00397	-1.1	0.0081	-1.1	0.006	-1.1	-0.00219	-1.1	-0.00219
	-1.2	-0.11232	-1.2	-0.06072	-1.2	-0.02765	-1.2	0.00014112	-1.2	-0.00283	-1.2	0.00978	-1.2	0.00477	-1.2	0.00172	-1.2	0.00172
	-1.3	-0.14588	-1.3	-0.08078	-1.3	-0.03292	-1.3	-0.0039	-1.3	-0.00469	-1.3	0.01221	-1.3	0.00342	-1.3	-0.0067	-1.3	-0.0067
	-1.4	-0.16835	-1.4	-0.08351	-1.4	-0.03773	-1.4	-0.01203	-1.4	0.000796226	-1.4	0.00401	-1.4	-9.89353e-05	-1.4	0.00145	-1.4	0.00145
	-1.5	-0.19215	-1.5	-0.09489	-1.5	-0.05133	-1.5	-0.0156	-1.5	0.00231	-1.5	0.00354	-1.5	0.00356	-1.5	-0.00228	-1.5	-0.00228
	-1.6	-0.20965	-1.6	-0.10942	-1.6	-0.04595	-1.6	-0.01326	-1.6	0.000785906	-1.6	0.00618	-1.6	0.00715	-1.6	0.00224	-1.6	0.00224
	-1.7	-0.23697	-1.7	-0.12326	-1.7	-0.04974	-1.7	-0.01938	-1.7	-0.00403	-1.7	0.00178	-1.7	0.00946	-1.7	0.00465	-1.7	0.00465
	-1.8	-0.26538	-1.8	-0.14332	-1.8	-0.05013	-1.8	-0.02298	-1.8	-0.00839	-1.8	-0.0052	-1.8	0.00692	-1.8	0.00573	-1.8	0.00573
	-1.9	-0.28936	-1.9	-0.15095	-1.9	-0.06803	-1.9	-0.02387	-1.9	-0.00663	-1.9	0.00243	-1.9	-0.000926246	-1.9	-0.00369	-1.9	-0.00369
	-2	-0.32252	-2	-0.16484	-2	-0.06437	-2	-0.02952	-2	-0.00768	-2	-0.000179327	-2	0.00319	-2	-0.00995	-2	-0.00995
	-2.1	-0.33788	-2.1	-0.17373	-2.1	-0.09127	-2.1	-0.02734	-2.1	-0.01164	-2.1	-0.00133	-2.1	-0.00123	-2.1	-0.00889	-2.1	-0.00889
	-2.2	-0.36104	-2.2	-0.17898	-2.2	-0.08751	-2.2	-0.02906	-2.2	-0.02224	-2.2	-0.00159	-2.2	0.00275	-2.2	-0.00409	-2.2	-0.00409
	-2.3	-0.38011	-2.3	-0.19509	-2.3	-0.0951	-2.3	-0.03684	-2.3	-0.02206	-2.3	-0.00233	-2.3	0.00224	-2.3	0.00581	-2.3	0.00581
	-2.4	-0.41395	-2.4	-0.2127	-2.4	-0.10387	-2.4	-0.0397	-2.4	-0.01427	-2.4	0.00134	-2.4	-0.000982695	-2.4	0.00826	-2.4	0.00826
	-2.5	-0.4286	-2.5	-0.23199	-2.5	-0.10877	-2.5	-0.05424	-2.5	-0.01625	-2.5	-0.00898	-2.5	0.00772	-2.5	0.000811765	-2.5	0.000811765
	-2.6	-0.45684	-2.6	-0.23663	-2.6	-0.11374	-2.6	-0.04836	-2.6	-0.02369	-2.6	-0.0183	-2.6	0.01134	-2.6	0.0018	-2.6	0.0018
	-2.7	-0.47677	-2.7	-0.25013	-2.7	-0.12441	-2.7	-0.05196	-2.7	-0.02516	-2.7	-0.02229	-2.7	0.00531	-2.7	-0.00168	-2.7	-0.00168
	-2.8	-0.49965	-2.8	-0.26986	-2.8	-0.13721	-2.8	-0.06209	-2.8	-0.0198	-2.8	-0.01129	-2.8	0.00412	-2.8	0.00827	-2.8	0.00827
	-2.9	-0.51888	-2.9	-0.27385	-2.9	-0.14254	-2.9	-0.06338	-2.9	-0.01967	-2.9	0.00593	-2.9	0.00896	-2.9	0.000235999	-2.9	0.000235999
	-3	-0.54126	-3	-0.29559	-3	-0.14376	-3	-0.06994	-3	-0.03445	-3	-0.00334	-3	0.0071	-3	-0.0019	-3	-0.0019
	-3.1	-0.55058	-3.1	-0.30639	-3.1	-0.15287	-3.1	-0.07692	-3.1	-0.0273	-3.1	-0.00253	-3.1	0.01131	-3.1	-0.01186	-3.1	-0.01186
	-3.2	-0.56928	-3.2	-0.30909	-3.2	-0.16228	-3.2	-0.07904	-3.2	-0.03388	-3.2	-0.00935	-3.2	0.00604	-3.2	0.00327	-3.2	0.00327
	-3.3	-0.59206	-3.3	-0.32235	-3.3	-0.17307	-3.3	-0.08223	-3.3	-0.0368	-3.3	-0.01287	-3.3	0.000740742	-3.3	-0.00316	-3.3	-0.00316
	-3.4	-0.61468	-3.4	-0.33516	-3.4	-0.17522	-3.4	-0.08388	-3.4	-0.03648	-3.4	-0.01125	-3.4	-0.00283	-3.4	0.0013	-3.4	0.0013
	-3.5	-0.63162	-3.5	-0.34839	-3.5	-0.18684	-3.5	-0.0887	-3.5	-0.04128	-3.5	-0.00639	-3.5	0.00428	-3.5	-0.00492	-3.5	-0.00492
	-3.6	-0.64587	-3.6	-0.35581	-3.6	-0.18869	-3.6	-0.10071	-3.6	-0.04367	-3.6	-0.01614	-3.6	-0.00116	-3.6	0.00394	-3.6	0.00394
	-3.7	-0.66107	-3.7	-0.36037	-3.7	-0.20185	-3.7	-0.09923	-3.7	-0.04407	-3.7	-0.01072	-3.7	7.39149e-05	-3.7	0.000551088	-3.7	0.000551088
	-3.8	-0.67768	-3.8	-0.38595	-3.8	-0.2011	-3.8	-0.09977	-3.8	-0.04782	-3.8	-0.01654	-3.8	0.00381	-3.8	-0.00851	-3.8	-0.00851
	-3.9	-0.69581	-3.9	-0.39328	-3.9	-0.21266	-3.9	-0.10897	-3.9	-0.05913	-3.9	-0.01087	-3.9	-0.00064008	-3.9	-0.000488801	-3.9	-0.000488801
	-4	-0.7066	-4	-0.41014	-4	-0.22495	-4	-0.11397	-4	-0.05017	-4	-0.0249	-4	0.0035	-4	0.00139	-4	0.00139
	-4.1	-0.72563	-4.1	-0.42434	-4.1	-0.2232	-4.1	-0.12424	-4.1	-0.04941	-4.1	-0.02614	-4.1	0.000753591	-4.1	-0.0038	-4.1	-0.0038
	-4.2	-0.74141	-4.2	-0.42508	-4.2	-0.23766	-4.2	-0.12011	-4.2	-0.05741	-4.2	-0.02722	-4.2	-0.01034	-4.2	-0.00418	-4.2	-0.00418
	-4.3	-0.75168	-4.3	-0.44375	-4.3	-0.24617	-4.3	-0.12182	-4.3	-0.06541	-4.3	-0.02647	-4.3	-0.00299	-4.3	-0.00216	-4.3	-0.00216
	-4.4	-0.76984	-4.4	-0.4583	-4.4	-0.26188	-4.4	-0.13212	-4.4	-0.06503	-4.4	-0.02767	-4.4	-0.00184	-4.4	-0.00971	-4.4	-0.00971
	-4.5	-0.77943	-4.5	-0.46245	-4.5	-0.26284	-4.5	-0.14554	-4.5	-0.07683	-4.5	-0.03291	-4.5	-0.00351	-4.5	-0.000524434	-4.5	-0.000524434
	-4.6	-0.80116	-4.6	-0.47154	-4.6	-0.27225	-4.6	-0.14429	-4.6	-0.07195	-4.6	-0.02923	-4.6	0.000885891	-4.6	0.00256	-4.6	0.00256
	-4.7	-0.80595	-4.7	-0.48163	-4.7	-0.27612	-4.7	-0.15233	-4.7	-0.07735	-4.7	-0.03735	-4.7	0.00443	-4.7	-0.000148759	-4.7	-0.000148759
	-4.8	-0.81331	-4.8	-0.49495	-4.8	-0.28767	-4.8	-0.15082	-4.8	-0.08874	-4.8	-0.03747	-4.8	-0.0016	-4.8	0.0038	-4.8	0.0038
	-4.9	-0.82545	-4.9	-0.49852	-4.9	-0.30119	-4.9	-0.15518	-4.9	-0.07911	-4.9	-0.04638	-4.9	-0.00388	-4.9	0.00525	-4.9	0.00525
	-5	-0.83043	-5	-0.5173	-5	-0.29901	-5	-0.16545	-5	-0.08154	-5	-0.0496	-5	0.000547114	-5	0.00156	-5	0.00156
	-5.1	-0.85079	-5.1	-0.52462	-5.1	-0.30802	-5.1	-0.16595	-5.1	-0.08909	-5.1	-0.04533	-5.1	-0.01149	-5.1	0.00728	-5.1	0.00728
	-5.2	-0.85913	-5.2	-0.52911	-5.2	-0.31371	-5.2	-0.16796	-5.2	-0.08908	-5.2	-0.04275	-5.2	-0.01071	-5.2	0.00471	-5.2	0.00471
	-5.3	-0.86945	-5.3	-0.53222	-5.3	-0.32805	-5.3	-0.1759	-5.3	-0.09942	-5.3	-0.049	-5.3	-0.01385	-5.3	0.00464	-5.3	0.00464
	-5.4	-0.87888	-5.4	-0.54749	-5.4	-0.33462	-5.4	-0.179	-5.4	-0.09588	-5.4	-0.05058	-5.4	-0.01305	-5.4	-0.00562	-5.4	-0.00562
	-5.5	-0.88561	-5.5	-0.5515	-5.5	-0.33397	-5.5	-0.18087	-5.5	-0.10688	-5.5	-0.04695	-5.5	-0.00908	-5.5	0.000246268	-5.5	0.000246268
	-5.6	-0.88762	-5.6	-0.56848	-5.6	-0.34791	-5.6	-0.18486	-5.6	-0.10603	-5.6	-0.04724	-5.6	-0.000317159	-5.6	0.00257	-5.6	0.00257
	-5.7	-0.90639	-5.7	-0.56958	-5.7	-0.34648	-5.7	-0.19355	-5.7	-0.10427	-5.7	-0.05129	-5.7	-0.01172	-5.7	-0.00229	-5.7	-0.00229
	-5.8	-0.90687	-5.8	-0.5873	-5.8	-0.35739	-5.8	-0.20213	-5.8	-0.11255	-5.8	-0.05926	-5.8	-0.00259	-5.8	0.00895	-5.8	0.00895
	-5.9	-0.9166	-5.9	-0.58032	-5.9	-0.36409	-5.9	-0.20613	-5.9	-0.12011	-5.9	-0.05891	-5.9	-0.01806	-5.9	0.00133	-5.9	0.00133
	-6	-0.92118	-6	-0.59243	-6	-0.37375	-6	-0.21097	-6	-0.12138	-6	-0.05653	-6	-0.01031	-6	-0.00363	-6	-0.00363
	-6.1	-0.92973	-6.1	-0.60117	-6.1	-0.37996	-6.1	-0.21411	-6.1	-0.11326	-6.1	-0.0622	-6.1	-0.0141	-6.1	-0.0081	-6.1	-0.0081
	-6.2	-0.95061	-6.2	-0.62191	-6.2	-0.38134	-6.2	-0.22139	-6.2	-0.11049	-6.2	-0.06254	-6.2	-0.01177	-6.2	0.000710409	-6.2	0.000710409
	-6.3	-0.94827	-6.3	-0.62205	-6.3	-0.39285	-6.3	-0.23162	-6.3	-0.13264	-6.3	-0.06733	-6.3	-0.01807	-6.3	-0.00686	-6.3	-0.00686
	-6.4	-0.95607	-6.4	-0.62641	-6.4	-0.39692	-6.4	-0.22812	-6.4	-0.13508	-6.4	-0.06206	-6.4	-0.01991	-6.4	-0.00192	-6.4	-0.00192
	-6.5	-0.97093	-6.5	-0.63006	-6.5	-0.40283	-6.5	-0.23911	-6.5	-0.13473	-6.5	-0.0685	-6.5	-0.0192	-6.5	0.00054149	-6.5	0.00054149
	-6.6	-0.97301	-6.6	-0.63976	-6.6	-0.41199	-6.6	-0.24209	-6.6	-0.14133	-6.6	-0.08072	-6.6	-0.00768	-6.6	-0.000973799	-6.6	-0.000973799
	-6.7	-0.97828	-6.7	-0.65051	-6.7	-0.41198	-6.7	-0.24138	-6.7	-0.14066	-6.7	-0.08564	-6.7	-0.01932	-6.7	-0.00581	-6.7	-0.00581
	-6.8	-0.98603	-6.8	-0.6538	-6.8	-0.4223	-6.8	-0.24471	-6.8	-0.14227	-6.8	-0.07593	-6.8	-0.01695	-6.8	-0.000321366	-6.8	-0.000321366
	-6.9	-0.99174	-6.9	-0.67298	-6.9	-0.42619	-6.9	-0.24944	-6.9	-0.14467	-6.9	-0.07824	-6.9	-0.0124	-6.9	-0.00688	-6.9	-0.00688
	-7	-1.00726	-7	-0.66931	-7	-0.43535	-7	-0.26512	-7	-0.13976	-7	-0.08604	-7	-0.02325	-7	-0.000964334	-7	-0.000964334
	-7.1	-1.00668	-7.1	-0.67467	-7.1	-0.44323	-7.1	-0.2635	-7.1	-0.14886	-7.1	-0.08245	-7.1	-0.02405	-7.1	-0.01107	-7.1	-0.01107
	-7.2	-1.01471	-7.2	-0.68795	-7.2	-0.44617	-7.2	-0.26338	-7.2	-0.15167	-7.2	-0.0868	-7.2	-0.03542	-7.2	0.00253	-7.2	0.00253
	-7.3	-1.0188	-7.3	-0.69579	-7.3	-0.45521	-7.3	-0.2689	-7.3	-0.15931	-7.3	-0.08654	-7.3	-0.02892	-7.3	-0.00522	-7.3	-0.00522
	-7.4	-1.02409	-7.4	-0.69903	-7.4	-0.45372	-7.4	-0.26958	-7.4	-0.16328	-7.4	-0.08881	-7.4	-0.025	-7.4	-0.00103	-7.4	-0.00103
	-7.5	-1.02988	-7.5	-0.70611	-7.5	-0.45025	-7.5	-0.27782	-7.5	-0.16675	-7.5	-0.09303	-7.5	-0.02883	-7.5	-0.00289	-7.5	-0.00289
	-7.6	-1.03702	-7.6	-0.70705	-7.6	-0.45933	-7.6	-0.27893	-7.6	-0.16673	-7.6	-0.09549	-7.6	-0.03158	-7.6	0.00622	-7.6	0.00622
	-7.7	-1.04739	-7.7	-0.71342	-7.7	-0.47342	-7.7	-0.29261	-7.7	-0.16702	-7.7	-0.10788	-7.7	-0.02824	-7.7	-0.00285	-7.7	-0.00285
	-7.8	-1.0532	-7.8	-0.72845	-7.8	-0.47613	-7.8	-0.29643	-7.8	-0.16378	-7.8	-0.1136	-7.8	-0.02873	-7.8	-0.00568	-7.8	-0.00568
	-7.9	-1.05291	-7.9	-0.73155	-7.9	-0.48989	-7.9	-0.29849	-7.9	-0.17582	-7.9	-0.11397	-7.9	-0.03238	-7.9	-0.00204	-7.9	-0.00204
	-8	-1.05655	-8	-0.73591	-8	-0.48927	-8	-0.29829	-8	-0.1827	-8	-0.11352	-8	-0.0346	-8	-0.00952	-8	-0.00952
	-8.1	-1.06263	-8.1	-0.74499	-8.1	-0.4952	-8.1	-0.30336	-8.1	-0.17683	-8.1	-0.09819	-8.1	-0.03641	-8.1	-0.000322767	-8.1	-0.000322767
	-8.2	-1.0652	-8.2	-0.74561	-8.2	-0.49834	-8.2	-0.30933	-8.2	-0.17319	-8.2	-0.10484	-8.2	-0.03617	-8.2	0.00080554	-8.2	0.00080554
	-8.3	-1.06767	-8.3	-0.75707	-8.3	-0.51113	-8.3	-0.31943	-8.3	-0.1741	-8.3	-0.1152	-8.3	-0.04388	-8.3	-0.01321	-8.3	-0.01321
	-8.4	-1.08631	-8.4	-0.76351	-8.4	-0.5105	-8.4	-0.3233	-8.4	-0.18848	-8.4	-0.11108	-8.4	-0.03906	-8.4	-0.01379	-8.4	-0.01379
	-8.5	-1.07788	-8.5	-0.76113	-8.5	-0.52058	-8.5	-0.3196	-8.5	-0.19515	-8.5	-0.10688	-8.5	-0.0482	-8.5	-0.0116	-8.5	-0.0116
	-8.6	-1.07928	-8.6	-0.7642	-8.6	-0.52069	-8.6	-0.3305	-8.6	-0.19663	-8.6	-0.11107	-8.6	-0.04108	-8.6	-0.005	-8.6	-0.005
	-8.7	-1.08895	-8.7	-0.76244	-8.7	-0.52113	-8.7	-0.32537	-8.7	-0.20211	-8.7	-0.11505	-8.7	-0.04249	-8.7	-0.00201	-8.7	-0.00201
	-8.8	-1.09782	-8.8	-0.77779	-8.8	-0.53181	-8.8	-0.32747	-8.8	-0.19679	-8.8	-0.11061	-8.8	-0.04105	-8.8	0.00302	-8.8	0.00302
	-8.9	-1.09692	-8.9	-0.78758	-8.9	-0.54059	-8.9	-0.34276	-8.9	-0.1977	-8.9	-0.11832	-8.9	-0.04096	-8.9	-0.0028	-8.9	-0.0028
	-9	-1.10739	-9	-0.78884	-9	-0.53656	-9	-0.3421	-9	-0.19554	-9	-0.1093	-9	-0.04571	-9	-0.00833	-9	-0.00833
	-9	-1.10239	-9	-0.79231	-9	-0.53689	-9	-0.34375	-9	-0.19969	-9	-0.11601	-9	-0.04713	-9	0.00386	-9	0.00386
	-8.9	-1.09412	-8.9	-0.79238	-8.9	-0.54144	-8.9	-0.33582	-8.9	-0.20118	-8.9	-0.12183	-8.9	-0.04159	-8.9	-7.86777e-05	-8.9	-7.86777e-05
	-8.8	-1.08824	-8.8	-0.78297	-8.8	-0.53636	-8.8	-0.33992	-8.8	-0.1985	-8.8	-0.11342	-8.8	-0.04069	-8.8	-3.45482e-05	-8.8	-3.45482e-05
	-8.7	-1.08922	-8.7	-0.77386	-8.7	-0.53263	-8.7	-0.32949	-8.7	-0.2047	-8.7	-0.11504	-8.7	-0.03473	-8.7	-0.00529	-8.7	-0.00529
	-8.6	-1.07744	-8.6	-0.76331	-8.6	-0.52215	-8.6	-0.33108	-8.6	-0.18917	-8.6	-0.12007	-8.6	-0.03598	-8.6	-0.00527	-8.6	-0.00527
	-8.5	-1.07818	-8.5	-0.7598	-8.5	-0.51702	-8.5	-0.32407	-8.5	-0.18869	-8.5	-0.10984	-8.5	-0.03773	-8.5	0.00904	-8.5	0.00904
	-8.4	-1.07428	-8.4	-0.76249	-8.4	-0.51246	-8.4	-0.32695	-8.4	-0.19247	-8.4	-0.11579	-8.4	-0.03875	-8.4	0.000441865	-8.4	0.000441865
	-8.3	-1.06987	-8.3	-0.75864	-8.3	-0.49908	-8.3	-0.31837	-8.3	-0.18947	-8.3	-0.1053	-8.3	-0.03625	-8.3	-0.00269	-8.3	-0.00269
	-8.2	-1.05774	-8.2	-0.75614	-8.2	-0.49747	-8.2	-0.30671	-8.2	-0.17743	-8.2	-0.10669	-8.2	-0.03612	-8.2	-0.00143	-8.2	-0.00143
	-8.1	-1.05181	-8.1	-0.74147	-8.1	-0.49118	-8.1	-0.30547	-8.1	-0.184	-8.1	-0.10872	-8.1	-0.03237	-8.1	0.00441	-8.1	0.00441
	-8	-1.04696	-8	-0.73695	-8	-0.49156	-8	-0.30422	-8	-0.17271	-8	-0.10415	-8	-0.02052	-8	0.01119	-8	0.01119
	-7.9	-1.04668	-7.9	-0.72975	-7.9	-0.48836	-7.9	-0.29056	-7.9	-0.18058	-7.9	-0.10633	-7.9	-0.02608	-7.9	0.00256	-7.9	0.00256
	-7.8	-1.04267	-7.8	-0.71573	-7.8	-0.47582	-7.8	-0.28581	-7.8	-0.17134	-7.8	-0.09767	-7.8	-0.01873	-7.8	-0.00688	-7.8	-0.00688
	-7.7	-1.03532	-7.7	-0.71244	-7.7	-0.46006	-7.7	-0.2884	-7.7	-0.16811	-7.7	-0.08985	-7.7	-0.022	-7.7	-0.00966	-7.7	-0.00966
	-7.6	-1.02612	-7.6	-0.7138	-7.6	-0.46063	-7.6	-0.27394	-7.6	-0.16744	-7.6	-0.09935	-7.6	-0.02747	-7.6	-0.00622	-7.6	-0.00622
	-7.5	-1.03274	-7.5	-0.70651	-7.5	-0.45747	-7.5	-0.27319	-7.5	-0.16082	-7.5	-0.08455	-7.5	-0.0194	-7.5	-0.00453	-7.5	-0.00453
	-7.4	-1.01888	-7.4	-0.68883	-7.4	-0.44882	-7.4	-0.27315	-7.4	-0.15768	-7.4	-0.08604	-7.4	-0.02621	-7.4	0.0036	-7.4	0.0036
	-7.3	-1.01668	-7.3	-0.68179	-7.3	-0.44355	-7.3	-0.26926	-7.3	-0.15795	-7.3	-0.07523	-7.3	-0.02418	-7.3	0.01278	-7.3	0.01278
	-7.2	-1.0101	-7.2	-0.67727	-7.2	-0.45403	-7.2	-0.26496	-7.2	-0.15248	-7.2	-0.08169	-7.2	-0.02984	-7.2	0.000606901	-7.2	0.000606901
	-7.1	-0.99716	-7.1	-0.6787	-7.1	-0.43679	-7.1	-0.25927	-7.1	-0.15088	-7.1	-0.08121	-7.1	-0.02906	-7.1	-0.00195	-7.1	-0.00195
	-7	-0.98748	-7	-0.6648	-7	-0.43908	-7	-0.26311	-7	-0.14019	-7	-0.08263	-7	-0.01677	-7	0.0073	-7	0.0073
	-6.9	-0.9866	-6.9	-0.65575	-6.9	-0.42731	-6.9	-0.25581	-6.9	-0.13402	-6.9	-0.07453	-6.9	-0.0213	-6.9	0.00126	-6.9	0.00126
	-6.8	-0.98695	-6.8	-0.65592	-6.8	-0.42746	-6.8	-0.24862	-6.8	-0.139	-6.8	-0.07469	-6.8	-0.0143	-6.8	-0.000356347	-6.8	-0.000356347
	-6.7	-0.9665	-6.7	-0.64847	-6.7	-0.40489	-6.7	-0.23659	-6.7	-0.13088	-6.7	-0.06962	-6.7	-0.01757	-6.7	0.00323	-6.7	0.00323
	-6.6	-0.96125	-6.6	-0.64891	-6.6	-0.41315	-6.6	-0.23581	-6.6	-0.13295	-6.6	-0.06808	-6.6	-0.02008	-6.6	0.00541	-6.6	0.00541
	-6.5	-0.9523	-6.5	-0.63212	-6.5	-0.40708	-6.5	-0.22901	-6.5	-0.13689	-6.5	-0.06798	-6.5	-0.02371	-6.5	-0.000107173	-6.5	-0.000107173
	-6.4	-0.94085	-6.4	-0.63113	-6.4	-0.39318	-6.4	-0.22199	-6.4	-0.12561	-6.4	-0.07307	-6.4	-0.01359	-6.4	0.01043	-6.4	0.01043
	-6.3	-0.94415	-6.3	-0.62332	-6.3	-0.38926	-6.3	-0.22302	-6.3	-0.13271	-6.3	-0.0553	-6.3	-0.01818	-6.3	0.00186	-6.3	0.00186
	-6.2	-0.93957	-6.2	-0.60617	-6.2	-0.38858	-6.2	-0.21748	-6.2	-0.12468	-6.2	-0.06115	-6.2	-0.0115	-6.2	-0.01056	-6.2	-0.01056
	-6.1	-0.92641	-6.1	-0.60182	-6.1	-0.37979	-6.1	-0.21378	-6.1	-0.12167	-6.1	-0.05476	-6.1	-0.01135	-6.1	0.00531	-6.1	0.00531
	-6	-0.9142	-6	-0.5911	-6	-0.37398	-6	-0.20591	-6	-0.1161	-6	-0.05846	-6	-0.01008	-6	-0.00267	-6	-0.00267
	-5.9	-0.91547	-5.9	-0.58402	-5.9	-0.36587	-5.9	-0.20634	-5.9	-0.1105	-5.9	-0.06363	-5.9	-0.01793	-5.9	-0.00465	-5.9	-0.00465
	-5.8	-0.89909	-5.8	-0.5743	-5.8	-0.35475	-5.8	-0.19922	-5.8	-0.1078	-5.8	-0.05867	-5.8	-0.02079	-5.8	0.00334	-5.8	0.00334
	-5.7	-0.89952	-5.7	-0.57337	-5.7	-0.34807	-5.7	-0.1955	-5.7	-0.10934	-5.7	-0.05412	-5.7	-0.01987	-5.7	0.00354	-5.7	0.00354
	-5.6	-0.88859	-5.6	-0.56291	-5.6	-0.33384	-5.6	-0.19078	-5.6	-0.10314	-5.6	-0.05694	-5.6	-0.02222	-5.6	0.0125	-5.6	0.0125
	-5.5	-0.87492	-5.5	-0.5564	-5.5	-0.32651	-5.5	-0.17987	-5.5	-0.09053	-5.5	-0.04597	-5.5	-0.01506	-5.5	0.00244	-5.5	0.00244
	-5.4	-0.87258	-5.4	-0.53836	-5.4	-0.31985	-5.4	-0.18115	-5.4	-0.09567	-5.4	-0.0358	-5.4	-0.01556	-5.4	0.00277	-5.4	0.00277
	-5.3	-0.85751	-5.3	-0.53499	-5.3	-0.31667	-5.3	-0.17776	-5.3	-0.08935	-5.3	-0.0416	-5.3	-0.01672	-5.3	-0.00357	-5.3	-0.00357
	-5.2	-0.84857	-5.2	-0.51923	-5.2	-0.30715	-5.2	-0.16857	-5.2	-0.08497	-5.2	-0.04379	-5.2	-0.00706	-5.2	0.00854	-5.2	0.00854
	-5.1	-0.83654	-5.1	-0.50598	-5.1	-0.30462	-5.1	-0.15917	-5.1	-0.08224	-5.1	-0.05118	-5.1	-0.00145	-5.1	-0.00216	-5.1	-0.00216
	-5	-0.83105	-5	-0.49797	-5	-0.29959	-5	-0.16098	-5	-0.07876	-5	-0.03307	-5	0.00078436	-5	0.000786595	-5	0.000786595
	-4.9	-0.81361	-4.9	-0.48849	-4.9	-0.29222	-4.9	-0.15367	-4.9	-0.07572	-4.9	-0.0326	-4.9	0.00224	-4.9	-0.00676	-4.9	-0.00676
	-4.8	-0.79726	-4.8	-0.48583	-4.8	-0.29027	-4.8	-0.14562	-4.8	-0.07527	-4.8	-0.03091	-4.8	-0.01325	-4.8	0.00437	-4.8	0.00437
	-4.7	-0.78692	-4.7	-0.47442	-4.7	-0.27795	-4.7	-0.14306	-4.7	-0.07519	-4.7	-0.02716	-4.7	-0.00711	-4.7	-0.00304	-4.7	-0.00304
	-4.6	-0.7853	-4.6	-0.46966	-4.6	-0.26842	-4.6	-0.13619	-4.6	-0.07789	-4.6	-0.02793	-4.6	-0.00634	-4.6	-0.00777	-4.6	-0.00777
	-4.5	-0.76845	-4.5	-0.46804	-4.5	-0.267	-4.5	-0.13384	-4.5	-0.06649	-4.5	-0.0272	-4.5	-0.000971896	-4.5	-0.0052	-4.5	-0.0052
	-4.4	-0.75429	-4.4	-0.44951	-4.4	-0.25317	-4.4	-0.13042	-4.4	-0.0637	-4.4	-0.02243	-4.4	0.00262	-4.4	-0.00729	-4.4	-0.00729
	-4.3	-0.75168	-4.3	-0.43492	-4.3	-0.2469	-4.3	-0.12724	-4.3	-0.06342	-4.3	-0.02749	-4.3	-0.00635	-4.3	0.00617	-4.3	0.00617
	-4.2	-0.72926	-4.2	-0.43493	-4.2	-0.23123	-4.2	-0.12206	-4.2	-0.07148	-4.2	-0.02657	-4.2	-0.00184	-4.2	-0.0038	-4.2	-0.0038
	-4.1	-0.70888	-4.1	-0.41983	-4.1	-0.22603	-4.1	-0.1156	-4.1	-0.05802	-4.1	-0.02568	-4.1	-0.00251	-4.1	-0.00727	-4.1	-0.00727
	-4	-0.6968	-4	-0.40972	-4	-0.22286	-4	-0.10698	-4	-0.06432	-4	-0.02138	-4	0.00102	-4	-0.00287	-4	-0.00287
	-3.9	-0.67878	-3.9	-0.3983	-3.9	-0.21574	-3.9	-0.10066	-3.9	-0.05345	-3.9	-0.02559	-3.9	-0.0033	-3.9	-0.00155	-3.9	-0.00155
	-3.8	-0.66639	-3.8	-0.38559	-3.8	-0.20873	-3.8	-0.09692	-3.8	-0.05131	-3.8	-0.0184	-3.8	-0.000747406	-3.8	-0.00775	-3.8	-0.00775
	-3.7	-0.65329	-3.7	-0.37705	-3.7	-0.20368	-3.7	-0.09864	-3.7	-0.04792	-3.7	-0.02333	-3.7	-0.0016	-3.7	-0.00684	-3.7	-0.00684
	-3.6	-0.63983	-3.6	-0.36463	-3.6	-0.1898	-3.6	-0.09198	-3.6	-0.04965	-3.6	-0.02025	-3.6	-0.00538	-3.6	0.00857	-3.6	0.00857
	-3.5	-0.6259	-3.5	-0.35062	-3.5	-0.18215	-3.5	-0.08482	-3.5	-0.04348	-3.5	-0.02925	-3.5	-0.00241	-3.5	-0.00207	-3.5	-0.00207
	-3.4	-0.60639	-3.4	-0.33608	-3.4	-0.18323	-3.4	-0.08113	-3.4	-0.04121	-3.4	-0.01512	-3.4	-0.00289	-3.4	-0.00514	-3.4	-0.00514
	-3.3	-0.59322	-3.3	-0.32793	-3.3	-0.17428	-3.3	-0.08291	-3.3	-0.03296	-3.3	-0.02485	-3.3	-0.000456787	-3.3	-0.00813	-3.3	-0.00813
	-3.2	-0.57477	-3.2	-0.31203	-3.2	-0.16434	-3.2	-0.0713	-3.2	-0.02474	-3.2	-0.0129	-3.2	-0.00254	-3.2	-0.01412	-3.2	-0.01412
	-3.1	-0.55401	-3.1	-0.30285	-3.1	-0.15763	-3.1	-0.06081	-3.1	-0.02767	-3.1	-0.01788	-3.1	-0.000850055	-3.1	-0.00504	-3.1	-0.00504
	-3	-0.53968	-3	-0.29116	-3	-0.15592	-3	-0.06072	-3	-0.01778	-3	-0.01676	-3	0.00135	-3	0.00403	-3	0.00403
	-2.9	-0.52226	-2.9	-0.27763	-2.9	-0.14343	-2.9	-0.06331	-2.9	-0.02397	-2.9	-0.01826	-2.9	0.0021	-2.9	0.00442	-2.9	0.00442
	-2.8	-0.50629	-2.8	-0.25816	-2.8	-0.13093	-2.8	-0.05945	-2.8	-0.02497	-2.8	-0.00684	-2.8	0.01072	-2.8	0.00449	-2.8	0.00449
	-2.7	-0.48081	-2.7	-0.25132	-2.7	-0.12744	-2.7	-0.05104	-2.7	-0.02107	-2.7	-0.01702	-2.7	0.000987809	-2.7	0.00528	-2.7	0.00528
	-2.6	-0.46553	-2.6	-0.23109	-2.6	-0.12144	-2.6	-0.04909	-2.6	-0.01453	-2.6	-0.01293	-2.6	0.00856	-2.6	-0.00104	-2.6	-0.00104
	-2.5	-0.44412	-2.5	-0.22315	-2.5	-0.10645	-2.5	-0.04773	-2.5	-0.00712	-2.5	-0.02106	-2.5	0.00355	-2.5	0.00271	-2.5	0.00271
	-2.4	-0.42033	-2.4	-0.2131	-2.4	-0.10723	-2.4	-0.0449	-2.4	-0.01432	-2.4	-0.00702	-2.4	0.00447	-2.4	0.01257	-2.4	0.01257
	-2.3	-0.40152	-2.3	-0.19263	-2.3	-0.08321	-2.3	-0.04183	-2.3	-0.01174	-2.3	-0.01014	-2.3	0.01063	-2.3	-0.00615	-2.3	-0.00615
	-2.2	-0.38271	-2.2	-0.18146	-2.2	-0.07514	-2.2	-0.03689	-2.2	-0.01236	-2.2	-0.00488	-2.2	0.00526	-2.2	0.000470467	-2.2	0.000470467
	-2.1	-0.36042	-2.1	-0.17161	-2.1	-0.06234	-2.1	-0.03269	-2.1	-0.01327	-2.1	-0.00303	-2.1	0.0032	-2.1	0.00163	-2.1	0.00163
	-2	-0.33155	-2	-0.16297	-2	-0.06409	-2	-0.03296	-2	-0.00699	-2	-0.01003	-2	0.00612	-2	0.0049	-2	0.0049
	-1.9	-0.30696	-1.9	-0.14447	-1.9	-0.06636	-1.9	-0.02812	-1.9	-0.00656	-1.9	-0.00928	-1.9	0.00401	-1.9	-0.00158	-1.9	-0.00158
	-1.8	-0.28401	-1.8	-0.14318	-1.8	-0.06053	-1.8	-0.02345	-1.8	-0.00785	-1.8	-0.000588034	-1.8	0.00507	-1.8	-0.00386	-1.8	-0.00386
	-1.7	-0.26847	-1.7	-0.12336	-1.7	-0.05366	-1.7	-0.02216	-1.7	-0.00573	-1.7	-0.000485567	-1.7	0.00149	-1.7	0.00161	-1.7	0.00161
	-1.6	-0.24124	-1.6	-0.10374	-1.6	-0.05219	-1.6	-0.02335	-1.6	-0.00178	-1.6	-0.000251983	-1.6	0.01065	-1.6	0.000111694	-1.6	0.000111694
	-1.5	-0.21514	-1.5	-0.10568	-1.5	-0.04009	-1.5	-0.01241	-1.5	-0.00428	-1.5	0.000475964	-1.5	0.00399	-1.5	-0.00493	-1.5	-0.00493
	-1.4	-0.19248	-1.4	-0.09657	-1.4	-0.03601	-1.4	-0.00708	-1.4	-0.00929	-1.4	0.00556	-1.4	0.00899	-1.4	-2.43272e-05	-1.4	-2.43272e-05
	-1.3	-0.17343	-1.3	-0.07485	-1.3	-0.02962	-1.3	-0.01125	-1.3	-0.00583	-1.3	0.00428	-1.3	0.01136	-1.3	-0.00457	-1.3	-0.00457
	-1.2	-0.13867	-1.2	-0.06405	-1.2	-0.03233	-1.2	-0.00508	-1.2	-0.00844	-1.2	-0.00686	-1.2	0.0039	-1.2	-0.00632	-1.2	-0.00632
	-1.1	-0.11145	-1.1	-0.05748	-1.1	-0.02236	-1.1	-0.00645	-1.1	-0.00774	-1.1	-0.0044	-1.1	0.00771	-1.1	-0.00538	-1.1	-0.00538
	-1	-0.09471	-1	-0.04915	-1	-0.02158	-1	-0.00645	-1	-0.00447	-1	0.0075	-1	0.01265	-1	0.00156	-1	0.00156
	-0.9	-0.07111	-0.9	-0.0454	-0.9	-0.01273	-0.9	0.00743	-0.9	-0.00885	-0.9	-0.00125	-0.9	0.00771	-0.9	-0.000795596	-0.9	-0.000795596
	-0.8	-0.05843	-0.8	-0.03345	-0.8	-0.00664	-0.8	0.00523	-0.8	-0.00604	-0.8	0.00476	-0.8	-0.00032024	-0.8	-0.00339	-0.8	-0.00339
	-0.7	-0.04102	-0.7	-0.02171	-0.7	-0.00262	-0.7	0.0051	-0.7	-0.00888	-0.7	-0.000965894	-0.7	0.0016	-0.7	-0.00509	-0.7	-0.00509
	-0.6	-0.02383	-0.6	-0.01537	-0.6	0.000582586	-0.6	0.01213	-0.6	0.000819165	-0.6	0.000638215	-0.6	0.00636	-0.6	0.000914086	-0.6	0.000914086
	-0.5	-0.0147	-0.5	-0.0168	-0.5	0.00493	-0.5	0.01289	-0.5	-0.00544	-0.5	0.01322	-0.5	-0.000420031	-0.5	-0.00362	-0.5	-0.00362
	-0.4	-0.01001	-0.4	-0.00672	-0.4	-0.000120261	-0.4	0.00619	-0.4	0.00552	-0.4	0.00418	-0.4	-0.00705	-0.4	-0.00549	-0.4	-0.00549
	-0.3	-0.00429	-0.3	-0.00622	-0.3	0.01196	-0.3	0.01108	-0.3	0.00776	-0.3	-0.00172	-0.3	0.00606	-0.3	0.00316	-0.3	0.00316
	-0.2	0.0018	-0.2	0.00367	-0.2	0.00967	-0.2	0.0091	-0.2	0.00747	-0.2	0.00138	-0.2	0.01052	-0.2	-0.000603647	-0.2	-0.000603647
	-0.1	0.0063	-0.1	0.00027798	-0.1	0.00222	-0.1	0.00585	-0.1	-0.00329	-0.1	-0.00767	-0.1	0.01857	-0.1	-0.00103	-0.1	-0.00103
	-3.19744e-14	-6.26044e-05	-3.19744e-14	4.40205e-05	-3.19744e-14	-0.000121196	-3.19744e-14	-1.9758e-05	-3.19744e-14	0.000172177	-3.19744e-14	-6.02469e-05	-3.19744e-14	-5.06739e-05	-3.19744e-14	-0.000144269	-3.19744e-14	-0.000144269
	0	-6.26044e-05	0	4.40205e-05	0	-0.000121196	0	-1.9758e-05	0	0.000172177	0	-6.02469e-05	0	-5.06739e-05	0	-0.000144269	0	-0.000144269
	0.1	0.00225	0.1	0.00834	0.1	4.31063e-05	0.1	0.0091	0.1	-0.00167	0.1	0.00187	0.1	0.0032	0.1	-0.00678	0.1	-0.00678
	0.2	0.00661	0.2	-0.00571	0.2	0.00554	0.2	0.00913	0.2	0.0011	0.2	-0.00196	0.2	-0.00116	0.2	-0.00128	0.2	-0.00128
	0.3	-0.000146393	0.3	-0.00612	0.3	-0.000639017	0.3	0.00337	0.3	-0.000315301	0.3	0.00294	0.3	0.00205	0.3	0.00939	0.3	0.00939
	0.4	-0.0039	0.4	-0.00406	0.4	-0.000943909	0.4	0.00944	0.4	0.00611	0.4	0.00464	0.4	0.01059	0.4	0.0052	0.4	0.0052
	0.5	-0.016	0.5	-0.01722	0.5	-0.00315	0.5	0.00739	0.5	-0.000917026	0.5	-0.00537	0.5	0.00589	0.5	0.000890924	0.5	0.000890924
	0.6	-0.02006	0.6	-0.01524	0.6	0.00357	0.6	0.01001	0.6	-0.000667764	0.6	-0.000318929	0.6	0.00765	0.6	0.01558	0.6	0.01558
	0.7	-0.02803	0.7	-0.02093	0.7	0.00164	0.7	0.00986	0.7	-0.0018	0.7	-0.00825	0.7	0.01225	0.7	0.00189	0.7	0.00189
	0.8	-0.05021	0.8	-0.03324	0.8	-0.0088	0.8	0.00794	0.8	-0.00143	0.8	-0.00562	0.8	0.00614	0.8	0.00565	0.8	0.00565
	0.9	-0.06631	0.9	-0.0331	0.9	-0.01193	0.9	0.01312	0.9	-0.00475	0.9	-0.00242	0.9	0.00522	0.9	-0.00227	0.9	-0.00227
	1	-0.07327	1	-0.03923	1	-0.01962	1	0.00946	1	-0.00547	1	0.00563	1	-0.00519	1	-0.000124553	1	-0.000124553
	1.1	-0.09546	1.1	-0.06036	1.1	-0.02695	1.1	0.00401	1.1	-0.00376	1.1	0.00772	1.1	0.00627	1.1	-0.00184	1.1	-0.00184
	1.2	-0.1123	1.2	-0.06066	1.2	-0.02769	1.2	7.66056e-05	1.2	-0.00263	1.2	0.00942	1.2	0.00503	1.2	0.00207	1.2	0.00207
	1.3	-0.14586	1.3	-0.08072	1.3	-0.0329	1.3	-0.00394	1.3	-0.0047	1.3	0.01232	1.3	0.00349	1.3	-0.00624	1.3	-0.00624
	1.4	-0.16833	1.4	-0.08345	1.4	-0.03772	1.4	-0.01209	1.4	0.000673624	1.4	0.00417	1.4	-2.46664e-05	1.4	0.00176	1.4	0.00176
	1.5	-0.19213	1.5	-0.09484	1.5	-0.0513	1.5	-0.01569	1.5	0.00225	1.5	0.00361	1.5	0.00371	1.5	-0.00226	1.5	-0.00226
	1.6	-0.20963	1.6	-0.10947	1.6	-0.04593	1.6	-0.01334	1.6	0.000703697	1.6	0.0063	1.6	0.0072	1.6	0.00242	1.6	0.00242
	1.7	-0.23695	1.7	-0.12332	1.7	-0.04973	1.7	-0.01936	1.7	-0.00406	1.7	0.00189	1.7	0.00947	1.7	0.00482	1.7	0.00482
	1.8	-0.26537	1.8	-0.14338	1.8	-0.0502	1.8	-0.0229	1.8	-0.0084	1.8	-0.00509	1.8	0.00698	1.8	0.00586	1.8	0.00586
	1.9	-0.28935	1.9	-0.15099	1.9	-0.06809	1.9	-0.02373	1.9	-0.00657	1.9	0.00198	1.9	-0.000774191	1.9	-0.00348	1.9	-0.00348
	2	-0.32251	2	-0.16489	2	-0.06444	2	-0.02939	2	-0.00762	2	-0.000544328	2	0.00333	2	-0.00975	2	-0.00975
	2.1	-0.33787	2.1	-0.17379	2.1	-0.09133	2.1	-0.0272	2.1	-0.01161	2.1	-0.00171	2.1	-0.00105	2.1	-0.00867	2.1	-0.00867
	2.2	-0.36104	2.2	-0.17902	2.2	-0.08759	2.2	-0.02893	2.2	-0.02225	2.2	-0.00204	2.2	0.003	2.2	-0.00392	2.2	-0.00392
	2.3	-0.38011	2.3	-0.19511	2.3	-0.09511	2.3	-0.0368	2.3	-0.02203	2.3	-0.00279	2.3	0.00243	2.3	0.00601	2.3	0.00601
	2.4	-0.41396	2.4	-0.21276	2.4	-0.10381	2.4	-0.0398	2.4	-0.01422	2.4	0.000874299	2.4	-0.000747133	2.4	0.00851	2.4	0.00851
	2.5	-0.42862	2.5	-0.23203	2.5	-0.10871	2.5	-0.05432	2.5	-0.01616	2.5	-0.00951	2.5	0.00781	2.5	0.00106	2.5	0.00106
	2.6	-0.45686	2.6	-0.23667	2.6	-0.11368	2.6	-0.04846	2.6	-0.02375	2.6	-0.01882	2.6	0.01139	2.6	0.00201	2.6	0.00201
	2.7	-0.47679	2.7	-0.25019	2.7	-0.12433	2.7	-0.05206	2.7	-0.0252	2.7	-0.02279	2.7	0.00545	2.7	-0.00115	2.7	-0.00115
	2.8	-0.49967	2.8	-0.2699	2.8	-0.13714	2.8	-0.0622	2.8	-0.01991	2.8	-0.01175	2.8	0.00429	2.8	0.00889	2.8	0.00889
	2.9	-0.51891	2.9	-0.27386	2.9	-0.14258	2.9	-0.06342	2.9	-0.01975	2.9	0.00548	2.9	0.00907	2.9	0.000913543	2.9	0.000913543
	3	-0.54129	3	-0.29562	3	-0.14388	3	-0.06986	3	-0.03448	3	-0.00382	3	0.00711	3	-0.00111	3	-0.00111
	3.1	-0.55062	3.1	-0.3064	3.1	-0.15299	3.1	-0.0769	3.1	-0.02762	3.1	-0.00272	3.1	0.01135	3.1	-0.01119	3.1	-0.01119
	3.2	-0.56932	3.2	-0.30909	3.2	-0.16238	3.2	-0.07901	3.2	-0.03403	3.2	-0.00943	3.2	0.00609	3.2	0.004	3.2	0.004
	3.3	-0.59211	3.3	-0.32237	3.3	-0.17317	3.3	-0.08218	3.3	-0.03694	3.3	-0.01293	3.3	0.00085171	3.3	-0.0031	3.3	-0.0031
	3.4	-0.61474	3.4	-0.33513	3.4	-0.17534	3.4	-0.08388	3.4	-0.03665	3.4	-0.01128	3.4	-0.00275	3.4	0.00126	3.4	0.00126
	3.5	-0.63168	3.5	-0.34835	3.5	-0.18698	3.5	-0.08871	3.5	-0.04147	3.5	-0.00641	3.5	0.00441	3.5	-0.00488	3.5	-0.00488
	3.6	-0.64594	3.6	-0.35581	3.6	-0.18879	3.6	-0.10054	3.6	-0.04385	3.6	-0.01616	3.6	-0.00132	3.6	0.00389	3.6	0.00389
	3.7	-0.66113	3.7	-0.36036	3.7	-0.20198	3.7	-0.09905	3.7	-0.04398	3.7	-0.0108	3.7	-7.19697e-05	3.7	0.000571378	3.7	0.000571378
	3.8	-0.67777	3.8	-0.38593	3.8	-0.2012	3.8	-0.09965	3.8	-0.04797	3.8	-0.01665	3.8	0.00371	3.8	-0.00852	3.8	-0.00852
	3.9	-0.69589	3.9	-0.39322	3.9	-0.21277	3.9	-0.10886	3.9	-0.05928	3.9	-0.01102	3.9	-0.00084357	3.9	-0.000301373	3.9	-0.000301373
	4	-0.70669	4	-0.41018	4	-0.22505	4	-0.1138	4	-0.05034	4	-0.02508	4	0.00336	4	0.00124	4	0.00124
	4.1	-0.72573	4.1	-0.42435	4.1	-0.22315	4.1	-0.1241	4.1	-0.04962	4.1	-0.02626	4.1	0.000602188	4.1	-0.00396	4.1	-0.00396
	4.2	-0.7415	4.2	-0.42509	4.2	-0.23769	4.2	-0.12005	4.2	-0.05756	4.2	-0.02742	4.2	-0.0102	4.2	-0.00436	4.2	-0.00436
	4.3	-0.75178	4.3	-0.44381	4.3	-0.2462	4.3	-0.12178	4.3	-0.06565	4.3	-0.02689	4.3	-0.00288	4.3	-0.00237	4.3	-0.00237
	4.4	-0.76996	4.4	-0.45829	4.4	-0.26189	4.4	-0.13211	4.4	-0.0652	4.4	-0.02818	4.4	-0.00175	4.4	-0.00996	4.4	-0.00996
	4.5	-0.77954	4.5	-0.46244	4.5	-0.26284	4.5	-0.14545	4.5	-0.07693	4.5	-0.03338	4.5	-0.00336	4.5	-0.000798548	4.5	-0.000798548
	4.6	-0.80128	4.6	-0.47144	4.6	-0.27227	4.6	-0.14429	4.6	-0.07205	4.6	-0.02972	4.6	0.00099955	4.6	0.00234	4.6	0.00234
	4.7	-0.80607	4.7	-0.48152	4.7	-0.27616	4.7	-0.15227	4.7	-0.07746	4.7	-0.03791	4.7	0.00457	4.7	-0.000414365	4.7	-0.000414365
	4.8	-0.81344	4.8	-0.49487	4.8	-0.2877	4.8	-0.15089	4.8	-0.08896	4.8	-0.03801	4.8	-0.00167	4.8	0.00358	4.8	0.00358
	4.9	-0.82558	4.9	-0.49844	4.9	-0.30122	4.9	-0.15521	4.9	-0.07932	4.9	-0.04684	4.9	-0.00404	4.9	0.0051	4.9	0.0051
	5	-0.83061	5	-0.51721	5	-0.29902	5	-0.16553	5	-0.08172	5	-0.04994	5	0.000376759	5	0.00135	5	0.00135
	5.1	-0.85097	5.1	-0.52452	5.1	-0.30804	5.1	-0.16605	5.1	-0.08927	5.1	-0.04567	5.1	-0.01173	5.1	0.00721	5.1	0.00721
	5.2	-0.8593	5.2	-0.52907	5.2	-0.31374	5.2	-0.16808	5.2	-0.0892	5.2	-0.0431	5.2	-0.01087	5.2	0.00473	5.2	0.00473
	5.3	-0.86963	5.3	-0.53223	5.3	-0.32789	5.3	-0.17603	5.3	-0.09953	5.3	-0.04933	5.3	-0.01396	5.3	0.00466	5.3	0.00466
	5.4	-0.87907	5.4	-0.5475	5.4	-0.33442	5.4	-0.17922	5.4	-0.09606	5.4	-0.05092	5.4	-0.01334	5.4	-0.00561	5.4	-0.00561
	5.5	-0.8858	5.5	-0.55152	5.5	-0.33373	5.5	-0.18105	5.5	-0.10692	5.5	-0.04716	5.5	-0.00944	5.5	0.000239942	5.5	0.000239942
	5.6	-0.88782	5.6	-0.5685	5.6	-0.34765	5.6	-0.18509	5.6	-0.10597	5.6	-0.04739	5.6	-0.000623894	5.6	0.00263	5.6	0.00263
	5.7	-0.90657	5.7	-0.56957	5.7	-0.34624	5.7	-0.19374	5.7	-0.10424	5.7	-0.05137	5.7	-0.01217	5.7	-0.00246	5.7	-0.00246
	5.8	-0.90706	5.8	-0.58723	5.8	-0.35711	5.8	-0.20232	5.8	-0.11249	5.8	-0.05938	5.8	-0.00305	5.8	0.0087	5.8	0.0087
	5.9	-0.9168	5.9	-0.58028	5.9	-0.364	5.9	-0.20631	5.9	-0.12005	5.9	-0.05907	5.9	-0.01852	5.9	0.00103	5.9	0.00103
	6	-0.92138	6	-0.59239	6	-0.37385	6	-0.21097	6	-0.12134	6	-0.05666	6	-0.01043	6	-0.00389	6	-0.00389
	6.1	-0.92991	6.1	-0.60115	6.1	-0.38005	6.1	-0.21408	6.1	-0.11331	6.1	-0.06227	6.1	-0.01386	6.1	-0.00844	6.1	-0.00844
	6.2	-0.95074	6.2	-0.62185	6.2	-0.38143	6.2	-0.22135	6.2	-0.11055	6.2	-0.06268	6.2	-0.01151	6.2	0.000451086	6.2	0.000451086
	6.3	-0.9484	6.3	-0.62203	6.3	-0.39293	6.3	-0.2316	6.3	-0.13271	6.3	-0.06752	6.3	-0.01774	6.3	-0.00711	6.3	-0.00711
	6.4	-0.9562	6.4	-0.6264	6.4	-0.39699	6.4	-0.2281	6.4	-0.13515	6.4	-0.06222	6.4	-0.01954	6.4	-0.00175	6.4	-0.00175
	6.5	-0.97107	6.5	-0.63009	6.5	-0.40294	6.5	-0.23903	6.5	-0.13477	6.5	-0.06865	6.5	-0.01888	6.5	0.000560605	6.5	0.000560605
	6.6	-0.97313	6.6	-0.63979	6.6	-0.41202	6.6	-0.24214	6.6	-0.14136	6.6	-0.0808	6.6	-0.00764	6.6	-0.000967088	6.6	-0.000967088
	6.7	-0.97841	6.7	-0.65052	6.7	-0.41198	6.7	-0.24147	6.7	-0.14055	6.7	-0.08567	6.7	-0.01992	6.7	-0.00575	6.7	-0.00575
	6.8	-0.98617	6.8	-0.65384	6.8	-0.42231	6.8	-0.24486	6.8	-0.1423	6.8	-0.07586	6.8	-0.0175	6.8	-0.000208681	6.8	-0.000208681
	6.9	-0.99186	6.9	-0.67299	6.9	-0.42616	6.9	-0.24952	6.9	-0.14464	6.9	-0.07818	6.9	-0.01299	6.9	-0.00668	6.9	-0.00668
	7	-1.00739	7	-0.66929	7	-0.43535	7	-0.26523	7	-0.13978	7	-0.0859	7	-0.02396	7	-0.000560703	7	-0.000560703
	7.1	-1.00681	7.1	-0.67447	7.1	-0.44329	7.1	-0.26361	7.1	-0.14883	7.1	-0.08233	7.1	-0.02465	7.1	-0.01061	7.1	-0.01061
	7.2	-1.01483	7.2	-0.68773	7.2	-0.44631	7.2	-0.2635	7.2	-0.15165	7.2	-0.08665	7.2	-0.03583	7.2	0.00293	7.2	0.00293
	7.3	-1.01893	7.3	-0.69558	7.3	-0.45536	7.3	-0.269	7.3	-0.1594	7.3	-0.08639	7.3	-0.02903	7.3	-0.00481	7.3	-0.00481
	7.4	-1.02424	7.4	-0.69881	7.4	-0.45392	7.4	-0.26969	7.4	-0.16332	7.4	-0.08871	7.4	-0.02507	7.4	-0.000654438	7.4	-0.000654438
	7.5	-1.03003	7.5	-0.70592	7.5	-0.45039	7.5	-0.27792	7.5	-0.1668	7.5	-0.09287	7.5	-0.0289	7.5	-0.00256	7.5	-0.00256
	7.6	-1.03718	7.6	-0.70688	7.6	-0.4595	7.6	-0.27901	7.6	-0.16674	7.6	-0.09536	7.6	-0.03167	7.6	0.00632	7.6	0.00632
	7.7	-1.04755	7.7	-0.71334	7.7	-0.47356	7.7	-0.2927	7.7	-0.16707	7.7	-0.10773	7.7	-0.02836	7.7	-0.00274	7.7	-0.00274
	7.8	-1.05336	7.8	-0.72836	7.8	-0.47591	7.8	-0.29656	7.8	-0.1639	7.8	-0.11351	7.8	-0.02881	7.8	-0.00554	7.8	-0.00554
	7.9	-1.05307	7.9	-0.73148	7.9	-0.48958	7.9	-0.29864	7.9	-0.17581	7.9	-0.11392	7.9	-0.03215	7.9	-0.00198	7.9	-0.00198
	8	-1.05671	8	-0.73581	8	-0.48895	8	-0.29842	8	-0.18312	8	-0.11352	8	-0.0344	8	-0.0094	8	-0.0094
	8.1	-1.06282	8.1	-0.74489	8.1	-0.4949	8.1	-0.30349	8.1	-0.17726	8.1	-0.09823	8.1	-0.03616	8.1	-0.000101271	8.1	-0.000101271
	8.2	-1.06538	8.2	-0.74548	8.2	-0.49802	8.2	-0.30944	8.2	-0.17358	8.2	-0.10479	8.2	-0.03589	8.2	0.00107	8.2	0.00107
	8.3	-1.06786	8.3	-0.757	8.3	-0.51083	8.3	-0.31952	8.3	-0.17455	8.3	-0.11521	8.3	-0.04364	8.3	-0.01294	8.3	-0.01294
	8.4	-1.08649	8.4	-0.7634	8.4	-0.51032	8.4	-0.32327	8.4	-0.1889	8.4	-0.11111	8.4	-0.03887	8.4	-0.01352	8.4	-0.01352
	8.5	-1.07807	8.5	-0.76105	8.5	-0.52053	8.5	-0.31948	8.5	-0.19554	8.5	-0.10697	8.5	-0.04829	8.5	-0.01134	8.5	-0.01134
	8.6	-1.07944	8.6	-0.76413	8.6	-0.52062	8.6	-0.33045	8.6	-0.19667	8.6	-0.11138	8.6	-0.04126	8.6	-0.00475	8.6	-0.00475
	8.7	-1.08908	8.7	-0.76237	8.7	-0.52106	8.7	-0.32534	8.7	-0.20213	8.7	-0.11539	8.7	-0.04269	8.7	-0.00176	8.7	-0.00176
	8.8	-1.09795	8.8	-0.77786	8.8	-0.53172	8.8	-0.32744	8.8	-0.19682	8.8	-0.11093	8.8	-0.04121	8.8	0.00238	8.8	0.00238
	8.9	-1.09702	8.9	-0.78759	8.9	-0.54048	8.9	-0.34271	8.9	-0.19773	8.9	-0.1186	8.9	-0.04113	8.9	-0.00353	8.9	-0.00353
	9	-1.10751	9	-0.78895	9	-0.53661	9	-0.34202	9	-0.19556	9	-0.10964	9	-0.04595	9	-0.00911	9	-0.00911
	--	--	--	--	--	--	--	--	--	--	--	--	--	--	--	--	--	--
	--	--	--	--	--	--	--	--	--	--	--	--	--	--	--	--	--	--
	--	--	--	--	--	--	--	--	--	--	--	--	--	--	--	--	--	--
	--	--	--	--	--	--	--	--	--	--	--	--	--	--	--	--	--	--
	--	--	--	--	--	--	--	--	--	--	--	--	--	--	--	--	--	--
	--	--	--	--	--	--	--	--	--	--	--	--	--	--	--	--	--	--
	--	--	--	--	--	--	--	--	--	--	--	--	--	--	--	--	--	--
	--	--	--	--	--	--	--	--	--	--	--	--	--	--	--	--	--	--
	--	--	--	--	--	--	--	--	--	--	--	--	--	--	--	--	--	--
	--	--	--	--	--	--	--	--	--	--	--	--	--	--	--	--	--	--
	--	--	--	--	--	--	--	--	--	--	--	--	--	--	--	--	--	--
	--	--	--	--	--	--	--	--	--	--	--	--	--	--	--	--	--	--
	--	--	--	--	--	--	--	--	--	--	--	--	--	--	--	--	--	--
	--	--	--	--	--	--	--	--	--	--	--	--	--	--	--	--	--	--
	--	--	--	--	--	--	--	--	--	--	--	--	--	--	--	--	--	--
	--	--	--	--	--	--	--	--	--	--	--	--	--	--	--	--	--	--
	--	--	--	--	--	--	--	--	--	--	--	--	--	--	--	--	--	--
	--	--	--	--	--	--	--	--	--	--	--	--	--	--	--	--	--	--
	--	--	--	--	--	--	--	--	--	--	--	--	--	--	--	--	--	--
	--	--	--	--	--	--	--	--	--	--	--	--	--	--	--	--	--	--
	--	--	--	--	--	--	--	--	--	--	--	--	--	--	--	--	--	--
	--	--	--	--	--	--	--	--	--	--	--	--	--	--	--	--	--	--
	--	--	--	--	--	--	--	--	--	--	--	--	--	--	--	--	--	--
	--	--	--	--	--	--	--	--	--	--	--	--	--	--	--	--	--	--
	--	--	--	--	--	--	--	--	--	--	--	--	--	--	--	--	--	--
	--	--	--	--	--	--	--	--	--	--	--	--	--	--	--	--	--	--
	--	--	--	--	--	--	--	--	--	--	--	--	--	--	--	--	--	--
	--	--	--	--	--	--	--	--	--	--	--	--	--	--	--	--	--	--
	--	--	--	--	--	--	--	--	--	--	--	--	--	--	--	--	--	--
	--	--	--	--	--	--	--	--	--	--	--	--	--	--	--	--	--	--
	--	--	--	--	--	--	--	--	--	--	--	--	--	--	--	--	--	--
	--	--	--	--	--	--	--	--	--	--	--	--	--	--	--	--	--	--
	--	--	--	--	--	--	--	--	--	--	--	--	--	--	--	--	--	--
	--	--	--	--	--	--	--	--	--	--	--	--	--	--	--	--	--	--
	--	--	--	--	--	--	--	--	--	--	--	--	--	--	--	--	--	--
	--	--	--	--	--	--	--	--	--	--	--	--	--	--	--	--	--	--
	--	--	--	--	--	--	--	--	--	--	--	--	--	--	--	--	--	--
	--	--	--	--	--	--	--	--	--	--	--	--	--	--	--	--	--	--
	--	--	--	--	--	--	--	--	--	--	--	--	--	--	--	--	--	--
	--	--	--	--	--	--	--	--	--	--	--	--	--	--	--	--	--	--
	--	--	--	--	--	--	--	--	--	--	--	--	--	--	--	--	--	--
	--	--	--	--	--	--	--	--	--	--	--	--	--	--	--	--	--	--
		--		--		--		--		--		--		--		--		--
		--		--		--		--		--		--		--		--		--
		--		--		--		--		--		--		--		--		--
		--		--		--		--		--		--		--		--		--
		--		--		--		--		--		--		--		--		--
		--		--		--		--		--		--		--		--		--
		--		--		--		--		--		--		--		--		--
		--		--		--		--		--		--		--		--		--
		--		--		--		--		--		--		--		--		--
		--		--		--		--		--		--		--		--		--
		--		--		--		--		--		--		--		--		--
		--		--		--		--		--		--		--		--		--
		--		--		--		--		--		--		--		--		--
		--		--		--		--		--		--		--		--		--
		--		--		--		--		--		--		--		--		--
		--		--		--		--		--		--		--		--		--
		--		--		--		--		--		--		--		--		--
		--		--		--		--		--		--		--		--		--
		--		--		--		--		--		--		--		--		--
		--		--		--		--		--		--		--		--		--
		--		--		--		--		--		--		--		--		--
		--		--		--		--		--		--		--		--		--
		--		--		--		--		--		--		--		--		--
		--		--		--		--		--		--		--		--		--
		--		--		--		--		--		--		--		--		--
		--		--		--		--		--		--		--		--		--
		--		--		--		--		--		--		--		--		--
		--		--		--		--		--		--		--		--		--
		--		--		--		--		--		--		--		--		--
		--		--		--		--		--		--		--		--		--
		--		--		--		--		--		--		--		--		--
		--		--		--		--		--		--		--		--		--
		--		--		--		--		--		--		--		--		--
		--		--		--		--		--		--		--		--		--
		--		--		--		--		--		--		--		--		--
		--		--		--		--		--		--		--		--		--
		--		--		--		--		--		--		--		--		--
		--		--		--		--		--		--		--		--		--
		--		--		--		--		--		--		--		--		--
		--		--		--		--		--		--		--		--		--
		--		--		--		--		--		--		--		--		--
		--		--		--		--		--		--		--		--		--
		--		--		--		--		--		--		--		--		--
		--		--		--		--		--		--		--		--		--
		--		--		--		--		--		--		--		--		--
		--		--		--		--		--		--		--		--		--
		--		--		--		--		--		--		--		--		--
		--		--		--		--		--		--		--		--		--
		--		--		--		--		--		--		--		--		--
		--		--		--		--		--		--		--		--		--
		--		--		--		--		--		--		--		--		--
		--		--		--		--		--		--		--		--		--
		--		--		--		--		--		--		--		--		--
		--		--		--		--		--		--		--		--		--
		--		--		--		--		--		--		--		--		--
		--		--		--		--		--		--		--		--		--
		--		--		--		--		--		--		--		--		--
		--		--		--		--		--		--		--		--		--
		--		--		--		--		--		--		--		--		--
		--		--		--		--		--		--		--		--		--
		--		--		--		--		--		--		--		--		--
		--		--		--		--		--		--		--		--		--
		--		--		--		--		--		--		--		--		--
		--		--		--		--		--		--		--		--		--
		--		--		--		--		--		--		--		--		--
		--		--		--		--		--		--		--		--		--
		--		--		--		--		--		--		--		--		--
		--		--		--		--		--		--		--		--		--
		--		--		--		--		--		--		--		--		--
		--		--		--		--		--		--		--		--		--
		--		--		--		--		--		--		--		--		--
		--		--		--		--		--		--		--		--		--
		--		--		--		--		--		--		--		--		--
		--		--		--		--		--		--		--		--		--
		--		--		--		--		--		--		--		--		--
		--		--		--		--		--		--		--		--		--
		--		--		--		--		--		--		--		--		--
		--		--		--		--		--		--		--		--		--
		--		--		--		--		--		--		--		--		--
		--		--		--		--		--		--		--		--		--
		--		--		--		--		--		--		--		--		--
		--		--		--		--		--		--		--		--		--
		--		--		--		--		--		--		--		--		--
		--		--		--		--		--		--		--		--		--
		--		--		--		--		--		--		--		--		--
		--		--		--		--		--		--		--		--		--
		--		--		--		--		--		--		--		--		--
		--		--		--		--		--		--		--		--		--
		--		--		--		--		--		--		--		--		--
		--		--		--		--		--		--		--		--		--
		--		--		--		--		--		--		--		--		--
		--		--		--		--		--		--		--		--		--
		--		--		--		--		--		--		--		--		--
		--		--		--		--		--		--		--		--		--
		--		--		--		--		--		--		--		--		--
		--		--		--		--		--		--		--		--		--
		--		--		--		--		--		--		--		--		--
		--		--		--		--		--		--		--		--		--
		--		--		--		--		--		--		--		--		--
		--		--		--		--		--		--		--		--		--
		--		--		--		--		--		--		--		--		--
		--		--		--		--		--		--		--		--		--
		--		--		--		--		--		--		--		--		--
		--		--		--		--		--		--		--		--		--
		--		--		--		--		--		--		--		--		--
		--		--		--		--		--		--		--		--		--
		--		--		--		--		--		--		--		--		--
		--		--		--		--		--		--		--		--		--
		--		--		--		--		--		--		--		--		--
		--		--		--		--		--		--		--		--		--
		--		--		--		--		--		--		--		--		--
		--		--		--		--		--		--		--		--		--
		--		--		--		--		--		--		--		--		--
		--		--		--		--		--		--		--		--		--
		--		--		--		--		--		--		--		--		--
		--		--		--		--		--		--		--		--		--
		--		--		--		--		--		--		--		--		--
		--		--		--		--		--		--		--		--		--
		--		--		--		--		--		--		--		--		--
		--		--		--		--		--		--		--		--		--
		--		--		--		--		--		--		--		--		--
		--		--		--		--		--		--		--		--		--
		--		--		--		--		--		--		--		--		--
		--		--		--		--		--		--		--		--		--
		--		--		--		--		--		--		--		--		--
		--		--		--		--		--		--		--		--		--
		--		--		--		--		--		--		--		--		--
		--		--		--		--		--		--		--		--		--
		--		--		--		--		--		--		--		--		--
		--		--		--		--		--		--		--		--		--
		--		--		--		--		--		--		--		--		--
		--		--		--		--		--		--		--		--		--
		--		--		--		--		--		--		--		--		--
		--		--		--		--		--		--		--		--		--
		--		--		--		--		--		--		--		--		--
		--		--		--		--		--		--		--		--		--
		--		--		--		--		--		--		--		--		--
		--		--		--		--		--		--		--		--		--
		--		--		--		--		--		--		--		--		--
		--		--		--		--		--		--		--		--		--
		--		--		--		--		--		--		--		--		--
		--		--		--		--		--		--		--		--		--
		--		--		--		--		--		--		--		--		--
		--		--		--		--		--		--		--		--		--
		--		--		--		--		--		--		--		--		--
		--		--		--		--		--		--		--		--		--
		--		--		--		--		--		--		--		--		--
		--		--		--		--		--		--		--		--		--
		--		--		--		--		--		--		--		--		--
		--		--		--		--		--		--		--		--		--
		--		--		--		--		--		--		--		--		--
		--		--		--		--		--		--		--		--		--
		--		--		--		--		--		--		--		--		--
		--		--		--		--		--		--		--		--		--
		--		--		--		--		--		--		--		--		--
		--		--		--		--		--		--		--		--		--
		--		--		--		--		--		--		--		--		--
		--		--		--		--		--		--		--		--		--
		--		--		--		--		--		--		--		--		--
		--		--		--		--		--		--		--		--		--
		--		--		--		--		--		--		--		--		--
		--		--		--		--		--		--		--		--		--
		--		--		--		--		--		--		--		--		--
		--		--		--		--		--		--		--		--		--
		--		--		--		--		--		--		--		--		--
		--		--		--		--		--		--		--		--		--
		--		--		--		--		--		--		--		--		--
		--		--		--		--		--		--		--		--		--
		--		--		--		--		--		--		--		--		--
		--		--		--		--		--		--		--		--		--
		--		--		--		--		--		--		--		--		--
		--		--		--		--		--		--		--		--		--
		--		--		--		--		--		--		--		--		--
		--		--		--		--		--		--		--		--		--
		--		--		--		--		--		--		--		--		--
		--		--		--		--		--		--		--		--		--
		--		--		--		--		--		--		--		--		--
		--		--		--		--		--		--		--		--		--
		--		--		--		--		--		--		--		--		--
		--		--		--		--		--		--		--		--		--
		--		--		--		--		--		--		--		--		--
		--		--		--		--		--		--		--		--		--
		--		--		--		--		--		--		--		--		--
		--		--		--		--		--		--		--		--		--
		--		--		--		--		--		--		--		--		--
		--		--		--		--		--		--		--		--		--
		--		--		--		--		--		--		--		--		--
		--		--		--		--		--		--		--		--		--
		--		--		--		--		--		--		--		--		--
		--		--		--		--		--		--		--		--		--
		--		--		--		--		--		--		--		--		--
		--		--		--		--		--		--		--		--		--
		--		--		--		--		--		--		--		--		--
		--		--		--		--		--		--		--		--		--
		--		--		--		--		--		--		--		--		--
		--		--		--		--		--		--		--		--		--
		--		--		--		--		--		--		--		--		--
		--		--		--		--		--		--		--		--		--
		--		--		--		--		--		--		--		--		--
		--		--		--		--		--		--		--		--		--
		--		--		--		--		--		--		--		--		--
		--		--		--		--		--		--		--		--		--
		--		--		--		--		--		--		--		--		--
		--		--		--		--		--		--		--		--		--
		--		--		--		--		--		--		--		--		--
		--		--		--		--		--		--		--		--		--
		--		--		--		--		--		--		--		--		--
		--		--		--		--		--		--		--		--		--
		--		--		--		--		--		--		--		--		--
		--		--		--		--		--		--		--		--		--
		--		--		--		--		--		--		--		--		--
		--		--		--		--		--		--		--		--		--
		--		--		--		--		--		--		--		--		--
		--		--		--		--		--		--		--		--		--
		--		--		--		--		--		--		--		--		--
		--		--		--		--		--		--		--		--		--
		--		--		--		--		--		--		--		--		--
		--		--		--		--		--		--		--		--		--
		--		--		--		--		--		--		--		--		--
		--		--		--		--		--		--		--		--		--
		--		--		--		--		--		--		--		--		--
		--		--		--		--		--		--		--		--		--
		--		--		--		--		--		--		--		--		--
		--		--		--		--		--		--		--		--		--
		--		--		--		--		--		--		--		--		--
		--		--		--		--		--		--		--		--		--
		--		--		--		--		--		--		--		--		--
		--		--		--		--		--		--		--		--		--
		--		--		--		--		--		--		--		--		--
		--		--		--		--		--		--		--		--		--
		--		--		--		--		--		--		--		--		--
		--		--		--		--		--		--		--		--		--
		--		--		--		--		--		--		--		--		--
		--		--		--		--		--		--		--		--		--
		--		--		--		--		--		--		--		--		--
		--		--		--		--		--		--		--		--		--
		--		--		--		--		--		--		--		--		--
		--		--		--		--		--		--		--		--		--
		--		--		--		--		--		--		--		--		--
		--		--		--		--		--		--		--		--		--
		--		--		--		--		--		--		--		--		--
		--		--		--		--		--		--		--		--		--
		--		--		--		--		--		--		--		--		--
		--		--		--		--		--		--		--		--		--
		--		--		--		--		--		--		--		--		--
		--		--		--		--		--		--		--		--		--
		--		--		--		--		--		--		--		--		--
		--		--		--		--		--		--		--		--		--
		--		--		--		--		--		--		--		--		--
		--		--		--		--		--		--		--		--		--
		--		--		--		--		--		--		--		--		--
		--		--		--		--		--		--		--		--		--
		--		--		--		--		--		--		--		--		--
		--		--		--		--		--		--		--		--		--
		--		--		--		--		--		--		--		--		--
		--		--		--		--		--		--		--		--		--
		--		--		--		--		--		--		--		--		--
		--		--		--		--		--		--		--		--		--
		--		--		--		--		--		--		--		--		--
		--		--		--		--		--		--		--		--		--
		--		--		--		--		--		--		--		--		--
		--		--		--		--		--		--		--		--		--
		--		--		--		--		--		--		--		--		--
		--		--		--		--		--		--		--		--		--
		--		--		--		--		--		--		--		--		--
		--		--		--		--		--		--		--		--		--
		--		--		--		--		--		--		--		--		--
		--		--		--		--		--		--		--		--		--
		--		--		--		--		--		--		--		--		--
		--		--		--		--		--		--		--		--		--
		--		--		--		--		--		--		--		--		--
		--		--		--		--		--		--		--		--		--
		--		--		--		--		--		--		--		--		--
		--		--		--		--		--		--		--		--		--
		--		--		--		--		--		--		--		--		--
		--		--		--		--		--		--		--		--		--
		--		--		--		--		--		--		--		--		--
		--		--		--		--		--		--		--		--		--
		--		--		--		--		--		--		--		--		--
		--		--		--		--		--		--		--		--		--
		--		--		--		--		--		--		--		--		--
		--		--		--		--		--		--		--		--		--
		--		--		--		--		--		--		--		--		--
		--		--		--		--		--		--		--		--		--
		--		--		--		--		--		--		--		--		--
		--		--		--		--		--		--		--		--		--
		--		--		--		--		--		--		--		--		--
		--		--		--		--		--		--		--		--		--
		--		--		--		--		--		--		--		--		--
		--		--		--		--		--		--		--		--		--
		--		--		--		--		--		--		--		--		--
		--		--		--		--		--		--		--		--		--
		--		--		--		--		--		--		--		--		--
		--		--		--		--		--		--		--		--		--
		--		--		--		--		--		--		--		--		--
		--		--		--		--		--		--		--		--		--
		--		--		--		--		--		--		--		--		--
		--		--		--		--		--		--		--		--		--
		--		--		--		--		--		--		--		--		--
		--		--		--		--		--		--		--		--		--
		--		--		--		--		--		--		--		--		--
		--		--		--		--		--		--		--		--		--
		--		--		--		--		--		--		--		--		--
		--		--		--		--		--		--		--		--		--
		--		--		--		--		--		--		--		--		--
		--		--		--		--		--		--		--		--		--
		--		--		--		--		--		--		--		--		--
		--		--		--		--		--		--		--		--		--
		--		--		--		--		--		--		--		--		--
		--		--		--		--		--		--		--		--		--
		--		--		--		--		--		--		--		--		--
		--		--		--		--		--		--		--		--		--
		--		--		--		--		--		--		--		--		--
		--		--		--		--		--		--		--		--		--
		--		--		--		--		--		--		--		--		--
		--		--		--		--		--		--		--		--		--
		--		--		--		--		--		--		--		--		--
		--		--		--		--		--		--		--		--		--
		--		--		--		--		--		--		--		--		--
		--		--		--		--		--		--		--		--		--
		--		--		--		--		--		--		--		--		--
		--		--		--		--		--		--		--		--		--
		--		--		--		--		--		--		--		--		--
		--		--		--		--		--		--		--		--		--
		--		--		--		--		--		--		--		--		--
		--		--		--		--		--		--		--		--		--
		--		--		--		--		--		--		--		--		--
		--		--		--		--		--		--		--		--		--
		--		--		--		--		--		--		--		--		--
		--		--		--		--		--		--		--		--		--
		--		--		--		--		--		--		--		--		--
		--		--		--		--		--		--		--		--		--
		--		--		--		--		--		--		--		--		--
		--		--		--		--		--		--		--		--		--
		--		--		--		--		--		--		--		--		--
		--		--		--		--		--		--		--		--		--
		--		--		--		--		--		--		--		--		--
		--		--		--		--		--		--		--		--		--
		--		--		--		--		--		--		--		--		--
		--		--		--		--		--		--		--		--		--
		--		--		--		--		--		--		--		--		--
		--		--		--		--		--		--		--		--		--
		--		--		--		--		--		--		--		--		--
		--		--		--		--		--		--		--		--		--
		--		--		--		--		--		--		--		--		--
		--		--		--		--		--		--		--		--		--
		--		--		--		--		--		--		--		--		--
		--		--		--		--		--		--		--		--		--
		--		--		--		--		--		--		--		--		--
		--		--		--		--		--		--		--		--		--
		--		--		--		--		--		--		--		--		--
		--		--		--		--		--		--		--		--		--
		--		--		--		--		--		--		--		--		--
		--		--		--		--		--		--		--		--		--
		--		--		--		--		--		--		--		--		--
		--		--		--		--		--		--		--		--		--
		--		--		--		--		--		--		--		--		--
		--		--		--		--		--		--		--		--		--
		--		--		--		--		--		--		--		--		--
		--		--		--		--		--		--		--		--		--
		--		--		--		--		--		--		--		--		--
		--		--		--		--		--		--		--		--		--
		--		--		--		--		--		--		--		--		--
		--		--		--		--		--		--		--		--		--
		--		--		--		--		--		--		--		--		--
		--		--		--		--		--		--		--		--		--
		--		--		--		--		--		--		--		--		--
		--		--		--		--		--		--		--		--		--
		--		--		--		--		--		--		--		--		--
		--		--		--		--		--		--		--		--		--
		--		--		--		--		--		--		--		--		--
		--		--		--		--		--		--		--		--		--
		--		--		--		--		--		--		--		--		--
		--		--		--		--		--		--		--		--		--
		--		--		--		--		--		--		--		--		--
		--		--		--		--		--		--		--		--		--
		--		--		--		--		--		--		--		--		--
		--		--		--		--		--		--		--		--		--
		--		--		--		--		--		--		--		--		--
		--		--		--		--		--		--		--		--		--
		--		--		--		--		--		--		--		--		--
		--		--		--		--		--		--		--		--		--
		--		--		--		--		--		--		--		--		--
		--		--		--		--		--		--		--		--		--
		--		--		--		--		--		--		--		--		--
		--		--		--		--		--		--		--		--		--
		--		--		--		--		--		--		--		--		--
		--		--		--		--		--		--		--		--		--
		--		--		--		--		--		--		--		--		--
		--		--		--		--		--		--		--		--		--
		--		--		--		--		--		--		--		--		--
		--		--		--		--		--		--		--		--		--
		--		--		--		--		--		--		--		--		--
		--		--		--		--		--		--		--		--		--
		--		--		--		--		--		--		--		--		--
		--		--		--		--		--		--		--		--		--
		--		--		--		--		--		--		--		--		--
		--		--		--		--		--		--		--		--		--
		--		--		--		--		--		--		--		--		--
		--		--		--		--		--		--		--		--		--
		--		--		--		--		--		--		--		--		--
		--		--		--		--		--		--		--		--		--
		--		--		--		--		--		--		--		--		--
		--		--		--		--		--		--		--		--		--
		--		--		--		--		--		--		--		--		--
		--		--		--		--		--		--		--		--		--
		--		--		--		--		--		--		--		--		--
		--		--		--		--		--		--		--		--		--
		--		--		--		--		--		--		--		--		--
		--		--		--		--		--		--		--		--		--
		--		--		--		--		--		--		--		--		--
		--		--		--		--		--		--		--		--		--
		--		--		--		--		--		--		--		--		--
		--		--		--		--		--		--		--		--		--
		--		--		--		--		--		--		--		--		--
		--		--		--		--		--		--		--		--		--
		--		--		--		--		--		--		--		--		--
		--		--		--		--		--		--		--		--		--
		--		--		--		--		--		--		--		--		--
		--		--		--		--		--		--		--		--		--
		--		--		--		--		--		--		--		--		--
		--		--		--		--		--		--		--		--		--
		--		--		--		--		--		--		--		--		--
		--		--		--		--		--		--		--		--		--
		--		--		--		--		--		--		--		--		--
		--		--		--		--		--		--		--		--		--
		--		--		--		--		--		--		--		--		--
		--		--		--		--		--		--		--		--		--
		--		--		--		--		--		--		--		--		--
		--		--		--		--		--		--		--		--		--
		--		--		--		--		--		--		--		--		--
		--		--		--		--		--		--		--		--		--
		--		--		--		--		--		--		--		--		--
		--		--		--		--		--		--		--		--		--
		--		--		--		--		--		--		--		--		--
		--		--		--		--		--		--		--		--		--
		--		--		--		--		--		--		--		--		--
		--		--		--		--		--		--		--		--		--
		--		--		--		--		--		--		--		--		--
		--		--		--		--		--		--		--		--		--
		--		--		--		--		--		--		--		--		--
		--		--		--		--		--		--		--		--		--
		--		--		--		--		--		--		--		--		--
		--		--		--		--		--		--		--		--		--
		--		--		--		--		--		--		--		--		--
		--		--		--		--		--		--		--		--		--
		--		--		--		--		--		--		--		--		--
		--		--		--		--		--		--		--		--		--
		--		--		--		--		--		--		--		--		--
		--		--		--		--		--		--		--		--		--
		--		--		--		--		--		--		--		--		--
		--		--		--		--		--		--		--		--		--
		--		--		--		--		--		--		--		--		--
		--		--		--		--		--		--		--		--		--
		--		--		--		--		--		--		--		--		--
		--		--		--		--		--		--		--		--		--
		--		--		--		--		--		--		--		--		--
		--		--		--		--		--		--		--		--		--
		--		--		--		--		--		--		--		--		--
		--		--		--		--		--		--		--		--		--
		--		--		--		--		--		--		--		--		--
		--		--		--		--		--		--		--		--		--
		--		--		--		--		--		--		--		--		--
		--		--		--		--		--		--		--		--		--
		--		--		--		--		--		--		--		--		--
		--		--		--		--		--		--		--		--		--
		--		--		--		--		--		--		--		--		--
		--		--		--		--		--		--		--		--		--
		--		--		--		--		--		--		--		--		--
		--		--		--		--		--		--		--		--		--
		--		--		--		--		--		--		--		--		--
		--		--		--		--		--		--		--		--		--
		--		--		--		--		--		--		--		--		--
		--		--		--		--		--		--		--		--		--
		--		--		--		--		--		--		--		--		--

## Sheet: Supplementary Figure s8
Fig. s8	AMR
	f (deg.)	AMR(W-1 cm-1)	f (deg.)	AMR(W-1 cm-1)	f (deg.)	AMR(W-1 cm-1)	f (deg.)	AMR(W-1 cm-1)	f (deg.)	AMR(W-1 cm-1)	f (deg.)	AMR(W-1 cm-1)	f (deg.)	AMR(W-1 cm-1)	f (deg.)	AMR(W-1 cm-1)	f (deg.)	AMR(W-1 cm-1)
	0	1271.2	0	1010.76	0	1017.11	0	1026.7	0	1210.18	0	1039.51	0	1046.3	0	1046.3	0	1054.6
	5	1271.09	5	1010.83	5	1017.11	5	1026.72	5	1210.18	5	1039.49	5	1046.3	5	1046.3	5	1054.62
	10	1270.56	10	1010.95	10	1017.22	10	1026.83	10	1210.2	10	1039.54	10	1046.32	10	1046.32	10	1054.63
	15	1269.59	15	1011.23	15	1017.41	15	1026.99	15	1210.23	15	1039.59	15	1046.34	15	1046.34	15	1054.65
	20	1268.39	20	1011.49	20	1017.69	20	1027.18	20	1210.27	20	1039.65	20	1046.35	20	1046.35	20	1054.63
	25	1267.56	25	1011.67	25	1017.93	25	1027.3	25	1210.28	25	1039.68	25	1046.35	25	1046.35	25	1054.64
	30	1267.37	30	1011.6	30	1018.07	30	1027.4	30	1210.29	30	1039.72	30	1046.37	30	1046.37	30	1054.64
	35	1267.13	35	1011.32	35	1018.01	35	1027.39	35	1210.28	35	1039.75	35	1046.39	35	1046.39	35	1054.66
	40	1267.33	40	1011.12	40	1017.82	40	1027.3	40	1210.25	40	1039.73	40	1046.41	40	1046.41	40	1054.69
	45	1268.44	45	1010.97	45	1017.64	45	1027.16	45	1210.22	45	1039.73	45	1046.42	45	1046.42	45	1054.7
	50	1269.62	50	1010.92	50	1017.45	50	1027.04	50	1210.18	50	1039.7	50	1046.43	50	1046.43	50	1054.71
	55	1270.38	55	1010.92	55	1017.36	55	1026.97	55	1210.13	55	1039.67	55	1046.42	55	1046.42	55	1054.72
	60	1270.71	60	1010.94	60	1017.34	60	1026.96	60	1210.09	60	1039.67	60	1046.42	60	1046.42	60	1054.7
	65	1270.69	65	1010.96	65	1017.33	65	1026.97	65	1210.12	65	1039.68	65	1046.42	65	1046.42	65	1054.71
	70	1270.19	70	1011.07	70	1017.42	70	1027.05	70	1210.15	70	1039.7	70	1046.43	70	1046.43	70	1054.72
	75	1269.28	75	1011.29	75	1017.58	75	1027.17	75	1210.17	75	1039.74	75	1046.45	75	1046.45	75	1054.73
	80	1268.15	80	1011.55	80	1017.83	80	1027.32	80	1210.22	80	1039.78	80	1046.46	80	1046.46	80	1054.74
	85	1267.28	85	1011.73	85	1018.04	85	1027.44	85	1210.25	85	1039.79	85	1046.46	85	1046.46	85	1054.71
	90	1267.19	90	1011.62	90	1018.18	90	1027.5	90	1210.26	90	1039.81	90	1046.48	90	1046.48	90	1054.7
	95	1267.25	95	1011.37	95	1018.1	95	1027.48	95	1210.26	95	1039.82	95	1046.45	95	1046.45	95	1054.71
	100	1267.56	100	1011.17	100	1017.9	100	1027.35	100	1210.23	100	1039.78	100	1046.46	100	1046.46	100	1054.72
	105	1268.6	105	1011.03	105	1017.68	105	1027.19	105	1210.17	105	1039.75	105	1046.45	105	1046.45	105	1054.72
	110	1269.76	110	1010.98	110	1017.48	110	1027.06	110	1210.13	110	1039.69	110	1046.41	110	1046.41	110	1054.68
	115	1270.53	115	1010.99	115	1017.38	115	1026.96	115	1210.09	115	1039.66	115	1046.41	115	1046.41	115	1054.7
	120	1270.88	120	1010.97	120	1017.37	120	1026.93	120	1210.08	120	1039.65	120	1046.4	120	1046.4	120	1054.68
	125	1270.77	125	1011.01	125	1017.37	125	1026.94	125	1210.11	125	1039.65	125	1046.4	125	1046.4	125	1054.68
	130	1270.31	130	1011.13	130	1017.45	130	1027.03	130	1210.14	130	1039.68	130	1046.4	130	1046.4	130	1054.7
	135	1269.37	135	1011.29	135	1017.6	135	1027.13	135	1210.2	135	1039.71	135	1046.39	135	1046.39	135	1054.67
	140	1268.14	140	1011.52	140	1017.83	140	1027.28	140	1210.22	140	1039.72	140	1046.41	140	1046.41	140	1054.66
	145	1267.37	145	1011.63	145	1018.01	145	1027.38	145	1210.27	145	1039.72	145	1046.4	145	1046.4	145	1054.66
	150	1267.21	150	1011.48	150	1018.06	150	1027.38	150	1210.32	150	1039.73	150	1046.39	150	1046.39	150	1054.65
	155	1267.22	155	1011.17	155	1017.95	155	1027.32	155	1210.31	155	1039.7	155	1046.37	155	1046.37	155	1054.64
	160	1267.53	160	1010.88	160	1017.67	160	1027.16	160	1210.3	160	1039.67	160	1046.37	160	1046.37	160	1054.62
	165	1268.58	165	1010.71	165	1017.39	165	1026.99	165	1210.25	165	1039.6	165	1046.36	165	1046.36	165	1054.63
	170	1269.74	170	1010.65	170	1017.16	170	1026.81	170	1210.2	170	1039.56	170	1046.32	170	1046.32	170	1054.63
	175	1270.41	175	1010.63	175	1017.05	175	1026.71	175	1210.14	175	1039.53	175	1046.32	175	1046.32	175	1054.62
	180	1270.67	180	1010.65	180	1017.02	180	1026.68	180	1210.13	180	1039.52	180	1046.3	180	1046.3	180	1054.62
	185	1270.58	185	1010.71	185	1017.04	185	1026.72	185	1210.14	185	1039.53	185	1046.31	185	1046.31	185	1054.63
	190	1270.05	190	1010.83	190	1017.15	190	1026.81	190	1210.17	190	1039.55	190	1046.33	190	1046.33	190	1054.64
	195	1269.22	195	1011.15	195	1017.34	195	1026.94	195	1210.21	195	1039.6	195	1046.34	195	1046.34	195	1054.65
	200	1267.88	200	1011.45	200	1017.63	200	1027.14	200	1210.25	200	1039.67	200	1046.35	200	1046.35	200	1054.65
	205	1267.17	205	1011.63	205	1017.9	205	1027.3	205	1210.28	205	1039.7	205	1046.37	205	1046.37	205	1054.65
	210	1267.15	210	1011.61	210	1018.06	210	1027.37	210	1210.29	210	1039.73	210	1046.37	210	1046.37	210	1054.66
	215	1267.34	215	1011.42	215	1018.04	215	1027.38	215	1210.3	215	1039.75	215	1046.41	215	1046.41	215	1054.66
	220	1267.82	220	1011.21	220	1017.89	220	1027.33	220	1210.28	220	1039.74	220	1046.41	220	1046.41	220	1054.68
	225	1268.85	225	1011.1	225	1017.72	225	1027.22	225	1210.21	225	1039.73	225	1046.44	225	1046.44	225	1054.69
	230	1270.08	230	1011.04	230	1017.53	230	1027.08	230	1210.17	230	1039.73	230	1046.41	230	1046.41	230	1054.69
	235	1270.85	235	1011.03	235	1017.44	235	1027	235	1210.13	235	1039.67	235	1046.42	235	1046.42	235	1054.68
	240	1271.2	240	1011.04	240	1017.42	240	1026.97	240	1210.12	240	1039.67	240	1046.42	240	1046.42	240	1054.68
	245	1271.13	245	1011.07	245	1017.44	245	1027	245	1210.12	245	1039.7	245	1046.43	245	1046.43	245	1054.69
	250	1270.61	250	1011.17	250	1017.51	250	1027.07	250	1210.12	250	1039.72	250	1046.43	250	1046.43	250	1054.7
	255	1269.7	255	1011.35	255	1017.65	255	1027.19	255	1210.17	255	1039.77	255	1046.45	255	1046.45	255	1054.71
	260	1268.46	260	1011.6	260	1017.89	260	1027.33	260	1210.21	260	1039.78	260	1046.47	260	1046.47	260	1054.72
	265	1267.46	265	1011.72	265	1018.06	265	1027.45	265	1210.22	265	1039.83	265	1046.47	265	1046.47	265	1054.73
	270	1267.25	270	1011.63	270	1018.17	270	1027.5	270	1210.26	270	1039.82	270	1046.48	270	1046.48	270	1054.71
	275	1266.96	275	1011.4	275	1017.9	275	1027.46	275	1210.29	275	1039.8	275	1046.48	275	1046.48	275	1054.71
	280	1266.87	280	1011.15	280	1017.93	280	1027.39	280	1210.24	280	1039.79	280	1046.43	280	1046.43	280	1054.72
	285	1267.53	285	1010.96	285	1017.69	285	1027.25	285	1210.21	285	1039.75	285	1046.45	285	1046.45	285	1054.72
	290	1268.66	290	1010.86	290	1017.49	290	1027.08	290	1210.17	290	1039.71	290	1046.43	290	1046.43	290	1054.73
	295	1269.76	295	1010.84	295	1017.34	295	1026.96	295	1210.12	295	1039.66	295	1046.43	295	1046.43	295	1054.71
	300	1270.27	300	1010.85	300	1017.28	300	1026.91	300	1210.1	300	1039.67	300	1046.41	300	1046.41	300	1054.7
	305	1270.38	305	1010.86	305	1017.26	305	1026.9	305	1210.09	305	1039.65	305	1046.4	305	1046.4	305	1054.71
	310	1270.08	310	1010.92	310	1017.31	310	1026.94	310	1210.09	310	1039.64	310	1046.4	310	1046.4	310	1054.69
	315	1269.4	315	1011.09	315	1017.43	315	1027.06	315	1210.15	315	1039.67	315	1046.41	315	1046.41	315	1054.69
	320	1268.47	320	1011.34	320	1017.62	320	1027.19	320	1210.2	320	1039.7	320	1046.39	320	1046.39	320	1054.66
	325	1267.44	325	1011.58	325	1017.84	325	1027.3	325	1210.23	325	1039.74	325	1046.38	325	1046.38	325	1054.66
	330	1266.98	330	1011.62	330	1018.03	330	1027.37	330	1210.25	330	1039.74	330	1046.4	330	1046.4	330	1054.66
	335	1267.25	335	1011.45	335	1018.06	335	1027.4	335	1210.29	335	1039.7	335	1046.39	335	1046.39	335	1054.66
	340	1267.58	340	1011.18	340	1017.9	340	1027.29	340	1210.28	340	1039.68	340	1046.37	340	1046.37	340	1054.64
	345	1268.08	345	1010.94	345	1017.69	345	1027.17	345	1210.27	345	1039.66	345	1046.36	345	1046.36	345	1054.63
	350	1269.19	350	1010.81	350	1017.44	350	1026.97	350	1210.24	350	1039.61	350	1046.35	350	1046.35	350	1054.65
	355	1270.32	355	1010.77	355	1017.23	355	1026.8	355	1210.2	355	1039.57	355	1046.31	355	1046.31	355	1054.63
	360	1270.92	360	1010.77	360	1017.15	360	1026.74	360	1210.17	360	1039.53	360	1046.3	360	1046.3	360	1054.6
		--		--		--		--		--		--		--		--		--
		--		--		--		--		--		--		--		--		--
		--		--		--		--		--		--		--		--		--
		--		--		--		--		--		--		--		--		--
		--		--		--		--		--		--		--		--		--
		--		--		--		--		--		--		--		--		--
		--		--		--		--		--		--		--		--		--
		--		--		--		--		--		--		--		--		--
		--		--		--		--		--		--		--		--		--
		--		--		--		--		--		--		--		--		--
		--		--		--		--		--		--		--		--		--
		--		--		--		--		--		--		--		--		--
		--		--		--		--		--		--		--		--		--
		--		--		--		--		--		--		--		--		--
		--		--		--		--		--		--		--		--		--
		--		--		--		--		--		--		--		--		--
		--		--		--		--		--		--		--		--		--
		--		--		--		--		--		--		--		--		--
		--		--		--		--		--		--		--		--		--
		--		--		--		--		--		--		--		--		--
		--		--		--		--		--		--		--		--		--
		--		--		--		--		--		--		--		--		--
		--		--		--		--		--		--		--		--		--
		--		--		--		--		--		--		--		--		--
		--		--		--		--		--		--		--		--		--
		--		--		--		--		--		--		--		--		--
		--		--		--		--		--		--		--		--		--
		--		--		--		--		--		--		--		--		--
		--		--		--		--		--		--		--		--		--
		--		--		--		--		--		--		--		--		--
		--		--		--		--		--		--		--		--		--
		--		--		--		--		--		--		--		--		--
		--		--		--		--		--		--		--		--		--
		--		--		--		--		--		--		--		--		--
		--		--		--		--		--		--		--		--		--
		--		--		--		--		--		--		--		--		--
		--		--		--		--		--		--		--		--		--
		--		--		--		--		--		--		--		--		--
		--		--		--		--		--		--		--		--		--
		--		--		--		--		--		--		--		--		--
		--		--		--		--		--		--		--		--		--
		--		--		--		--		--		--		--		--		--
		--		--		--		--		--		--		--		--		--
		--		--		--		--		--		--		--		--		--
		--		--		--		--		--		--		--		--		--
		--		--		--		--		--		--		--		--		--
		--		--		--		--		--		--		--		--		--
		--		--		--		--		--		--		--		--		--
		--		--		--		--		--		--		--		--		--
		--		--		--		--		--		--		--		--		--
		--		--		--		--		--		--		--		--		--
		--		--		--		--		--		--		--		--		--
		--		--		--		--		--		--		--		--		--
		--		--		--		--		--		--		--		--		--
		--		--		--		--		--		--		--		--		--
		--		--		--		--		--		--		--		--		--
		--		--		--		--		--		--		--		--		--
		--		--		--		--		--		--		--		--		--
		--		--		--		--		--		--		--		--		--
		--		--		--		--		--		--		--		--		--
		--		--		--		--		--		--		--		--		--
		--		--		--		--		--		--		--		--		--
		--		--		--		--		--		--		--		--		--
		--		--		--		--		--		--		--		--		--
		--		--		--		--		--		--		--		--		--
		--		--		--		--		--		--		--		--		--
		--		--		--		--		--		--		--		--		--
		--		--		--		--		--		--		--		--		--
		--		--		--		--		--		--		--		--		--
		--		--		--		--		--		--		--		--		--
		--		--		--		--		--		--		--		--		--
		--		--		--		--		--		--		--		--		--
		--		--		--		--		--		--		--		--		--
		--		--		--		--		--		--		--		--		--
		--		--		--		--		--		--		--		--		--
		--		--		--		--		--		--		--		--		--
		--		--		--		--		--		--		--		--		--
		--		--		--		--		--		--		--		--		--
		--		--		--		--		--		--		--		--		--
		--		--		--		--		--		--		--		--		--
		--		--		--		--		--		--		--		--		--
		--		--		--		--		--		--		--		--		--
		--		--		--		--		--		--		--		--		--
		--		--		--		--		--		--		--		--		--
		--		--		--		--		--		--		--		--		--
		--		--		--		--		--		--		--		--		--
		--		--		--		--		--		--		--		--		--
		--		--		--		--		--		--		--		--		--
		--		--		--		--		--		--		--		--		--
		--		--		--		--		--		--		--		--		--
		--		--		--		--		--		--		--		--		--
		--		--		--		--		--		--		--		--		--
		--		--		--		--		--		--		--		--		--
		--		--		--		--		--		--		--		--		--
		--		--		--		--		--		--		--		--		--
		--		--		--		--		--		--		--		--		--
		--		--		--		--		--		--		--		--		--
		--		--		--		--		--		--		--		--		--
		--		--		--		--		--		--		--		--		--
		--		--		--		--		--		--		--		--		--
		--		--		--		--		--		--		--		--		--
		--		--		--		--		--		--		--		--		--
		--		--		--		--		--		--		--		--		--
		--		--		--		--		--		--		--		--		--
		--		--		--		--		--		--		--		--		--
		--		--		--		--		--		--		--		--		--
		--		--		--		--		--		--		--		--		--
		--		--		--		--		--		--		--		--		--
		--		--		--		--		--		--		--		--		--
		--		--		--		--		--		--		--		--		--
		--		--		--		--		--		--		--		--		--
		--		--		--		--		--		--		--		--		--
		--		--		--		--		--		--		--		--		--
		--		--		--		--		--		--		--		--		--
		--		--		--		--		--		--		--		--		--
		--		--		--		--		--		--		--		--		--
		--		--		--		--		--		--		--		--		--
		--		--		--		--		--		--		--		--		--
		--		--		--		--		--		--		--		--		--
		--		--		--		--		--		--		--		--		--
		--		--		--		--		--		--		--		--		--
		--		--		--		--		--		--		--		--		--
		--		--		--		--		--		--		--		--		--
		--		--		--		--		--		--		--		--		--
		--		--		--		--		--		--		--		--		--
		--		--		--		--		--		--		--		--		--
		--		--		--		--		--		--		--		--		--
		--		--		--		--		--		--		--		--		--
		--		--		--		--		--		--		--		--		--
		--		--		--		--		--		--		--		--		--
		--		--		--		--		--		--		--		--		--
		--		--		--		--		--		--		--		--		--
		--		--		--		--		--		--		--		--		--
		--		--		--		--		--		--		--		--		--
		--		--		--		--		--		--		--		--		--
		--		--		--		--		--		--		--		--		--
		--		--		--		--		--		--		--		--		--
		--		--		--		--		--		--		--		--		--
		--		--		--		--		--		--		--		--		--
		--		--		--		--		--		--		--		--		--
		--		--		--		--		--		--		--		--		--
		--		--		--		--		--		--		--		--		--
		--		--		--		--		--		--		--		--		--
		--		--		--		--		--		--		--		--		--
		--		--		--		--		--		--		--		--		--
		--		--		--		--		--		--		--		--		--
		--		--		--		--		--		--		--		--		--
		--		--		--		--		--		--		--		--		--
		--		--		--		--		--		--		--		--		--
		--		--		--		--		--		--		--		--		--
		--		--		--		--		--		--		--		--		--
		--		--		--		--		--		--		--		--		--
		--		--		--		--		--		--		--		--		--
		--		--		--		--		--		--		--		--		--
		--		--		--		--		--		--		--		--		--
		--		--		--		--		--		--		--		--		--
		--		--		--		--		--		--		--		--		--
		--		--		--		--		--		--		--		--		--
		--		--		--		--		--		--		--		--		--
		--		--		--		--		--		--		--		--		--
		--		--		--		--		--		--		--		--		--
		--		--		--		--		--		--		--		--		--
		--		--		--		--		--		--		--		--		--
		--		--		--		--		--		--		--		--		--
		--		--		--		--		--		--		--		--		--
		--		--		--		--		--		--		--		--		--
		--		--		--		--		--		--		--		--		--
		--		--		--		--		--		--		--		--		--
		--		--		--		--		--		--		--		--		--
		--		--		--		--		--		--		--		--		--
		--		--		--		--		--		--		--		--		--
		--		--		--		--		--		--		--		--		--
		--		--		--		--		--		--		--		--		--
		--		--		--		--		--		--		--		--		--
		--		--		--		--		--		--		--		--		--
		--		--		--		--		--		--		--		--		--
		--		--		--		--		--		--		--		--		--
		--		--		--		--		--		--		--		--		--
		--		--		--		--		--		--		--		--		--
		--		--		--		--		--		--		--		--		--
		--		--		--		--		--		--		--		--		--
		--		--		--		--		--		--		--		--		--
		--		--		--		--		--		--		--		--		--
		--		--		--		--		--		--		--		--		--
		--		--		--		--		--		--		--		--		--
		--		--		--		--		--		--		--		--		--
		--		--		--		--		--		--		--		--		--
		--		--		--		--		--		--		--		--		--
		--		--		--		--		--		--		--		--		--
		--		--		--		--		--		--		--		--		--
		--		--		--		--		--		--		--		--		--
		--		--		--		--		--		--		--		--		--
		--		--		--		--		--		--		--		--		--
		--		--		--		--		--		--		--		--		--
		--		--		--		--		--		--		--		--		--
		--		--		--		--		--		--		--		--		--
		--		--		--		--		--		--		--		--		--
		--		--		--		--		--		--		--		--		--
		--		--		--		--		--		--		--		--		--
		--		--		--		--		--		--		--		--		--
		--		--		--		--		--		--		--		--		--
		--		--		--		--		--		--		--		--		--
		--		--		--		--		--		--		--		--		--
		--		--		--		--		--		--		--		--		--
		--		--		--		--		--		--		--		--		--
		--		--		--		--		--		--		--		--		--
		--		--		--		--		--		--		--		--		--
		--		--		--		--		--		--		--		--		--
		--		--		--		--		--		--		--		--		--
		--		--		--		--		--		--		--		--		--
		--		--		--		--		--		--		--		--		--
		--		--		--		--		--		--		--		--		--
		--		--		--		--		--		--		--		--		--
		--		--		--		--		--		--		--		--		--
		--		--		--		--		--		--		--		--		--
		--		--		--		--		--		--		--		--		--
		--		--		--		--		--		--		--		--		--
		--		--		--		--		--		--		--		--		--
		--		--		--		--		--		--		--		--		--
		--		--		--		--		--		--		--		--		--
		--		--		--		--		--		--		--		--		--
		--		--		--		--		--		--		--		--		--
		--		--		--		--		--		--		--		--		--
		--		--		--		--		--		--		--		--		--
		--		--		--		--		--		--		--		--		--
		--		--		--		--		--		--		--		--		--
		--		--		--		--		--		--		--		--		--
		--		--		--		--		--		--		--		--		--
		--		--		--		--		--		--		--		--		--
		--		--		--		--		--		--		--		--		--
		--		--		--		--		--		--		--		--		--
		--		--		--		--		--		--		--		--		--
		--		--		--		--		--		--		--		--		--
		--		--		--		--		--		--		--		--		--
		--		--		--		--		--		--		--		--		--
		--		--		--		--		--		--		--		--		--
		--		--		--		--		--		--		--		--		--
		--		--		--		--		--		--		--		--		--
		--		--		--		--		--		--		--		--		--
		--		--		--		--		--		--		--		--		--
		--		--		--		--		--		--		--		--		--
		--		--		--		--		--		--		--		--		--
		--		--		--		--		--		--		--		--		--
		--		--		--		--		--		--		--		--		--
		--		--		--		--		--		--		--		--		--
		--		--		--		--		--		--		--		--		--
		--		--		--		--		--		--		--		--		--
		--		--		--		--		--		--		--		--		--
		--		--		--		--		--		--		--		--		--
		--		--		--		--		--		--		--		--		--
		--		--		--		--		--		--		--		--		--
		--		--		--		--		--		--		--		--		--
		--		--		--		--		--		--		--		--		--
		--		--		--		--		--		--		--		--		--
		--		--		--		--		--		--		--		--		--
		--		--		--		--		--		--		--		--		--
		--		--		--		--		--		--		--		--		--
		--		--		--		--		--		--		--		--		--
		--		--		--		--		--		--		--		--		--
		--		--		--		--		--		--		--		--		--
		--		--		--		--		--		--		--		--		--
		--		--		--		--		--		--		--		--		--
		--		--		--		--		--		--		--		--		--
		--		--		--		--		--		--		--		--		--
		--		--		--		--		--		--		--		--		--
		--		--		--		--		--		--		--		--		--
		--		--		--		--		--		--		--		--		--
		--		--		--		--		--		--		--		--		--
		--		--		--		--		--		--		--		--		--
		--		--		--		--		--		--		--		--		--
		--		--		--		--		--		--		--		--		--
		--		--		--		--		--		--		--		--		--
		--		--		--		--		--		--		--		--		--
		--		--		--		--		--		--		--		--		--
		--		--		--		--		--		--		--		--		--
		--		--		--		--		--		--		--		--		--
		--		--		--		--		--		--		--		--		--
		--		--		--		--		--		--		--		--		--
		--		--		--		--		--		--		--		--		--
		--		--		--		--		--		--		--		--		--
		--		--		--		--		--		--		--		--		--
		--		--		--		--		--		--		--		--		--
		--		--		--		--		--		--		--		--		--
		--		--		--		--		--		--		--		--		--
		--		--		--		--		--		--		--		--		--
		--		--		--		--		--		--		--		--		--
		--		--		--		--		--		--		--		--		--
		--		--		--		--		--		--		--		--		--
